# Supplementary material for: Multi-environment GWAS uncovers markers associated to biotic stress response and genotype-by-environment interactions in stone fruit trees
Source: Hortic Res. 2025 Apr 22;12(7):uhaf088. doi: 10.1093/hr/uhaf088 (PMC12064953; doi:10.1093/hr/uhaf088)
Supplement: Web_Material_uhaf088 [file web_material_uhaf088.zip]

Archive with 2 entries (2 files):
- Supplementary_Material_Serrie_GWAS_biotic_stress_Prunus.docx
- Table_QTLs_per_trait_per_model.csv
