# Supplementary material for: Multi-environment GWAS uncovers markers associated to biotic stress response and genotype-by-environment interactions in stone fruit trees
Source: Hortic Res. 2025 Apr 22;12(7):uhaf088. doi: 10.1093/hr/uhaf088 (PMC12064953; doi:10.1093/hr/uhaf088)
Supplement: Web_Material_uhaf088 [file web_material_uhaf088.zip › Table_QTLs_per_trait_per_model.csv]

Top_SNP	Chromosome	Position	LOG_10(P-value)	GWAS_method	Variable	Trait	Specie
Peach_AO_0148453	2	1057772	5.05211621389691	Main_G_effect_additive	Max	Leaf_curl	peach
SNP_IAV_265528	2	19698823	5.04642369270293	Main_G_effect_additive	AUDPC	Leaf_curl	peach
Peach_AO_0148453	2	1057772	4.90890061594336	Main_G_effect_additive	AUDPC	Leaf_curl	peach
SNP_IAV_377615	4	1266883	12.7996605970067	Main_G_effect_additive	Max	Leaf_curl	peach
SNP_IAV_377492	4	1255399	14.1716280859629	Main_G_effect_additive	AUDPC	Leaf_curl	peach
Peach_AO_0032086	1	11452860	4.3770975150281	Main_G_effect_non_additive	Max	Leaf_curl	peach
Peach_AO_0058755	1	17421841	4.37145138316222	Main_G_effect_non_additive	Max	Leaf_curl	peach
Peach_AO_0040226	1	13062823	4.42714256451778	Main_G_effect_non_additive	AUDPC	Leaf_curl	peach
Peach_AO_0148453	2	1057772	5.01876945327379	Main_G_effect_non_additive	Max	Leaf_curl	peach
SNP_IAV_265517	2	19698519	5.41136405013772	Main_G_effect_non_additive	AUDPC	Leaf_curl	peach
Peach_AO_0148453	2	1057772	5.27826851720569	Main_G_effect_non_additive	AUDPC	Leaf_curl	peach
Peach_AO_0214249	2	7289905	4.36352581590074	Main_G_effect_non_additive	AUDPC	Leaf_curl	peach
SNP_IAV_377615	4	1266883	9.97256381652358	Main_G_effect_non_additive	Max	Leaf_curl	peach
SNP_IAV_379710	4	1415435	12.084835053631	Main_G_effect_non_additive	AUDPC	Leaf_curl	peach
SNP_IAV_584156	5	8884311	4.72747792444486	Main_G_effect_non_additive	AUDPC	Leaf_curl	peach
Peach_AO_0587612	5	15355329	4.53078541378054	Main_G_effect_non_additive	AUDPC	Leaf_curl	peach
Peach_AO_0845927	8	13558826	4.85412703001425	Main_G_effect_non_additive	Max	Leaf_curl	peach
SNP_IAV_860815	8	13540876	4.84879098588555	Main_G_effect_non_additive	AUDPC	Leaf_curl	peach
Peach_AO_0866692	8	19258759	4.53656410034033	Main_G_effect_non_additive	AUDPC	Leaf_curl	peach
Peach_AO_0055928	1	16750932	5.86613273903276	Meta_GWAS	Max	Leaf_curl	peach
SNP_IAV_60330	1	18150156	5.41133402203833	Meta_GWAS	Max	Leaf_curl	peach
Peach_AO_0051835	1	15956220	4.75625966343275	Meta_GWAS	Max	Leaf_curl	peach
Peach_AO_0380591	3	19257099	4.79995840373586	Meta_GWAS	Max	Leaf_curl	peach
SNP_IAV_377615	4	1266883	12.4213263413685	Meta_GWAS	Max	Leaf_curl	peach
SNP_IAV_377492	4	1255399	14.748338268706	Meta_GWAS	AUDPC	Leaf_curl	peach
Peach_AO_0055928	1	16750932	7.35812311013248	AV_2023	Max	Leaf_curl	peach
SNP_IAV_60330	1	18150156	6.69264539147007	AV_2023	Max	Leaf_curl	peach
Peach_AO_0051835	1	15956220	6.29926447992968	AV_2023	Max	Leaf_curl	peach
SNP_IAV_77570	1	22778922	6.29926447992968	AV_2023	Max	Leaf_curl	peach
Peach_AO_0048884	1	14903703	4.56534759282197	AV_2023	Max	Leaf_curl	peach
Peach_AO_0057436	1	16904793	5.16018696755258	AV_2023	AUDPC	Leaf_curl	peach
SNP_IAV_60342	1	18150445	4.7011666916038	AV_2023	AUDPC	Leaf_curl	peach
Peach_AO_0051835	1	15956220	4.59442566113398	AV_2023	AUDPC	Leaf_curl	peach
SNP_IAV_77570	1	22778922	4.59442566113398	AV_2023	AUDPC	Leaf_curl	peach
Peach_AO_0048423	1	14780437	4.45655550245455	AV_2023	AUDPC	Leaf_curl	peach
SNP_IAV_272067	2	21283602	5.82199380004126	AV_2023	Max	Leaf_curl	peach
Peach_AO_0380591	3	19257099	5.52256607982617	AV_2023	Max	Leaf_curl	peach
SNP_IAV_377615	4	1266883	8.31835358999617	AV_2023	Max	Leaf_curl	peach
SNP_IAV_375505	4	1065870	11.1793883969708	AV_2023	AUDPC	Leaf_curl	peach
Peach_AO_0677691	6	25845549	5.22923385424284	AV_2023	Max	Leaf_curl	peach
Peach_AO_0719214	7	5878229	5.81265556638211	AV_2023	Max	Leaf_curl	peach
Peach_AO_0725449	7	7014156	5.81265556638211	AV_2023	Max	Leaf_curl	peach
SNP_IAV_780275	7	16120159	5.81265556638211	AV_2023	Max	Leaf_curl	peach
SNP_IAV_869864	8	16240913	5.71001100357459	AV_2023	Max	Leaf_curl	peach
SNP_IAV_264870	2	19601798	5.06065590157297	ET_2023	AUDPC	Leaf_curl	peach
Peach_AO_0212676	2	7199886	4.85198556925871	ET_2023	AUDPC	Leaf_curl	peach
SNP_IAV_377470	4	1253404	12.4343508984835	ET_2023	Max	Leaf_curl	peach
SNP_IAV_377492	4	1255399	12.9733057809509	ET_2023	AUDPC	Leaf_curl	peach
SNP_IAV_582213	5	8157012	4.47648926624419	ET_2023	Max	Leaf_curl	peach
Peach_AO_0845927	8	13558826	4.88421265614655	ET_2023	Max	Leaf_curl	peach
Peach_AO_0148453	2	1057772	4.613002936386	TO_2023	Max	Leaf_curl	peach
Peach_AO_0148453	2	1057772	4.93633715031262	TO_2023	AUDPC	Leaf_curl	peach
SNP_IAV_377615	4	1266883	12.3337588056578	TO_2023	Max	Leaf_curl	peach
SNP_IAV_377492	4	1255399	15.1910788117752	TO_2023	AUDPC	Leaf_curl	peach
Peach_AO_0854223	8	15949448	4.94772436650226	TO_2023	AUDPC	Leaf_curl	peach
Peach_AO_0861539	8	17895855	4.72776383251203	TO_2023	AUDPC	Leaf_curl	peach
Peach_AO_0377178	3	18358734	4.81321500833811	MTMM_common	Max	Leaf_curl	peach
Peach_AO_0377178	3	18358734	4.48486154463448	MTMM_common	AUDPC	Leaf_curl	peach
SNP_IAV_442526	4	16743735	4.77840662566733	MTMM_common	AUDPC	Leaf_curl	peach
SNP_IAV_605972	6	4410256	4.46522523747602	MTMM_common	AUDPC	Leaf_curl	peach
Peach_AO_0124961	1	43677672	4.45585027971923	MTMM_full	Max	Leaf_curl	peach
Peach_AO_0124961	1	43677672	5.05424391963018	MTMM_gei	Max	Leaf_curl	peach
SNP_IAV_355957	3	22267299	4.48675292617867	Main_G_effect_additive	Max	Leafhopper	peach
SNP_IAV_781685	7	16639794	5.17466068468411	Main_G_effect_additive	Max	Leafhopper	peach
SNP_IAV_771684	7	12938823	4.5731452654486	Main_G_effect_additive	Max	Leafhopper	peach
Peach_AO_0402876	3	26158081	4.90349367403091	Main_G_effect_additive	AUDPC	Leafhopper	peach
Peach_AO_0336658	3	7556179	4.50970811403039	Main_G_effect_additive	AUDPC	Leafhopper	peach
Peach_AO_0443123	4	10197374	4.81257486125856	Main_G_effect_additive	AUDPC	Leafhopper	peach
SNP_IAV_771684	7	12938823	5.45834678292267	Main_G_effect_additive	AUDPC	Leafhopper	peach
Peach_AO_0100322	1	33108711	4.99284079766972	Main_G_effect_non_additive	Max	Leafhopper	peach
SNP_IAV_359770	3	23523348	4.70492589074524	Main_G_effect_non_additive	Max	Leafhopper	peach
Peach_AO_0315785	3	2789974	4.48194302255181	Main_G_effect_non_additive	Max	Leafhopper	peach
Peach_AO_0535459	5	1984142	4.48568566208275	Main_G_effect_non_additive	Max	Leafhopper	peach
SNP_IAV_781685	7	16639794	5.26513732952676	Main_G_effect_non_additive	Max	Leafhopper	peach
SNP_IAV_791591	7	21137966	4.96355530439885	Main_G_effect_non_additive	Max	Leafhopper	peach
SNP_IAV_800377	8	2128765	4.94824486927831	Main_G_effect_non_additive	Max	Leafhopper	peach
Peach_AO_0845316	8	13182680	4.5671720075213	Main_G_effect_non_additive	Max	Leafhopper	peach
SNP_IAV_103381	1	33510762	5.29885726415319	Main_G_effect_non_additive	AUDPC	Leafhopper	peach
Peach_AO_0052460	1	16011762	4.87622303906746	Main_G_effect_non_additive	AUDPC	Leafhopper	peach
Peach_AO_0124613	1	43447124	4.48272127982404	Main_G_effect_non_additive	AUDPC	Leafhopper	peach
Peach_AO_0065418	1	20053719	4.41509635227692	Main_G_effect_non_additive	AUDPC	Leafhopper	peach
Peach_AO_0385919	3	20947823	5.25851522649814	Main_G_effect_non_additive	AUDPC	Leafhopper	peach
Peach_AO_0382967	3	19947268	4.70748461178092	Main_G_effect_non_additive	AUDPC	Leafhopper	peach
SNP_IAV_353861	3	21710009	4.42945421690415	Main_G_effect_non_additive	AUDPC	Leafhopper	peach
Peach_AO_0443123	4	10197374	4.76989846612617	Main_G_effect_non_additive	AUDPC	Leafhopper	peach
Peach_AO_0845316	8	13182680	4.9565127969314	Main_G_effect_non_additive	AUDPC	Leafhopper	peach
SNP_IAV_543474	5	329318	5.20464051400396	Meta_GWAS	Max	Leafhopper	peach
SNP_IAV_605972	6	4410256	4.93368602724749	Meta_GWAS	Max	Leafhopper	peach
SNP_IAV_310950	3	6856673	4.61397699494003	Meta_GWAS	AUDPC	Leafhopper	peach
Peach_AO_0533101	5	1680097	5.40152199138198	Meta_GWAS	AUDPC	Leafhopper	peach
Peach_AO_0550144	5	4390225	5.27641368807249	Meta_GWAS	AUDPC	Leafhopper	peach
SNP_IAV_605972	6	4410256	4.8266850191049	Meta_GWAS	AUDPC	Leafhopper	peach
SNP_IAV_771684	7	12938823	5.26544059620634	Meta_GWAS	AUDPC	Leafhopper	peach
Peach_AO_0133747	1	46303537	4.48792035292201	AV_2021	Max	Leafhopper	peach
SNP_IAV_259982	2	17459410	4.60162475927927	AV_2021	Max	Leafhopper	peach
Peach_AO_0446589	4	11108143	4.57679123214447	AV_2021	Max	Leafhopper	peach
Peach_AO_0730687	7	7959101	4.47034532818516	AV_2021	Max	Leafhopper	peach
SNP_IAV_348289	3	19962155	4.84626376678481	AV_2022	Max	Leafhopper	peach
SNP_IAV_135158	1	43307147	5.07908480071032	AV_2022	AUDPC	Leafhopper	peach
Peach_AO_0125668	1	44010219	4.53801147872613	AV_2022	AUDPC	Leafhopper	peach
SNP_IAV_762094	7	11012670	4.62109820478843	AV_2022	AUDPC	Leafhopper	peach
SNP_IAV_128603	1	45586061	5.7760433663353	AV_2023	Max	Leafhopper	peach
SNP_IAV_348289	3	19962155	4.4969733842368	AV_2023	Max	Leafhopper	peach
Peach_AO_0789008	8	2255411	5.33239539355105	AV_2023	Max	Leafhopper	peach
SNP_IAV_605972	6	4410256	5.22719003976858	ET_2022	AUDPC	Leafhopper	peach
Peach_AO_0740041	7	10519835	5.13282284453441	ET_2022	AUDPC	Leafhopper	peach
Peach_AO_0708705	7	3393773	4.88805112274655	ET_2022	AUDPC	Leafhopper	peach
Peach_AO_0535459	5	1984142	4.89369248938781	ET_2023	Max	Leafhopper	peach
Peach_AO_0789008	8	2255411	5.86896355738449	ET_2023	Max	Leafhopper	peach
SNP_IAV_806964	8	3014889	4.50127623627885	ET_2023	Max	Leafhopper	peach
SNP_IAV_605972	6	4410256	4.93312542830384	ET_2023	AUDPC	Leafhopper	peach
Peach_AO_0740041	7	10519835	5.24457738347048	ET_2023	AUDPC	Leafhopper	peach
Peach_AO_0708705	7	3393773	4.9583633790174	ET_2023	AUDPC	Leafhopper	peach
Peach_AO_0315785	3	2789974	4.7950324846614	TO_2022	Max	Leafhopper	peach
SNP_IAV_605968	6	4410217	4.86248161713349	TO_2022	Max	Leafhopper	peach
SNP_IAV_710792	7	3335586	5.03059362507765	TO_2022	Max	Leafhopper	peach
SNP_IAV_771684	7	12938823	4.73511355672289	TO_2022	Max	Leafhopper	peach
SNP_IAV_781685	7	16639794	4.66465729744564	TO_2022	Max	Leafhopper	peach
SNP_IAV_771684	7	12938823	6.44549056014849	TO_2023	Max	Leafhopper	peach
SNP_IAV_781685	7	16639794	5.53281644568757	TO_2023	Max	Leafhopper	peach
Peach_AO_0402876	3	26158081	5.16617194124717	TO_2023	AUDPC	Leafhopper	peach
Peach_AO_0443123	4	10197374	5.35335054490132	TO_2023	AUDPC	Leafhopper	peach
SNP_IAV_374524	4	986584	4.60840599923683	TO_2023	AUDPC	Leafhopper	peach
SNP_IAV_605972	6	4410256	4.93121396889154	TO_2023	AUDPC	Leafhopper	peach
SNP_IAV_771684	7	12938823	6.41886789873017	TO_2023	AUDPC	Leafhopper	peach
SNP_IAV_781685	7	16639794	5.52343026020059	TO_2023	AUDPC	Leafhopper	peach
SNP_IAV_808759	8	3164517	5.25163386155916	TO_2023	AUDPC	Leafhopper	peach
SNP_IAV_831551	8	6524573	5.25163386155916	TO_2023	AUDPC	Leafhopper	peach
SNP_IAV_819245	8	4656786	4.7397002292727	TO_2023	AUDPC	Leafhopper	peach
Peach_AO_0604732	6	4540996	5.41953776192849	MTMM_common	Max	Leafhopper	peach
SNP_IAV_781685	7	16639794	5.01699380222986	MTMM_common	Max	Leafhopper	peach
SNP_IAV_389796	4	4988091	4.56485426355612	Main_G_effect_additive	Max	Powdery_mildew	peach
SNP_IAV_791780	7	21280878	5.21531825327872	Main_G_effect_additive	Max	Powdery_mildew	peach
SNP_IAV_676100	6	22389599	4.82322681265071	Main_G_effect_additive	AUDPC	Powdery_mildew	peach
Peach_AO_0118205	1	40663346	5.5844483101156	Main_G_effect_non_additive	Max	Powdery_mildew	peach
Peach_AO_0397491	3	24200080	5.07202266386012	Main_G_effect_non_additive	Max	Powdery_mildew	peach
Peach_AO_0425793	4	4996274	4.61448136086002	Main_G_effect_non_additive	Max	Powdery_mildew	peach
Peach_AO_0602102	6	3715596	4.4381230338613	Main_G_effect_non_additive	Max	Powdery_mildew	peach
Peach_AO_0776721	7	21319191	4.58637076020779	Main_G_effect_non_additive	Max	Powdery_mildew	peach
SNP_IAV_103381	1	33510762	5.27905261961831	Main_G_effect_non_additive	AUDPC	Powdery_mildew	peach
Peach_AO_0118205	1	40663346	4.68707952269986	Main_G_effect_non_additive	AUDPC	Powdery_mildew	peach
SNP_IAV_676100	6	22389599	5.13423751554869	Main_G_effect_non_additive	AUDPC	Powdery_mildew	peach
Peach_AO_0117930	1	40599712	7.01878477237073	Meta_GWAS	Max	Powdery_mildew	peach
Peach_AO_0079176	1	25551683	5.02782308679769	Meta_GWAS	Max	Powdery_mildew	peach
Peach_AO_0285019	2	21223659	5.07694185205961	Meta_GWAS	Max	Powdery_mildew	peach
SNP_IAV_437168	4	15108168	6.26726611233008	Meta_GWAS	Max	Powdery_mildew	peach
SNP_IAV_518069	4	22957370	4.85970717405694	Meta_GWAS	Max	Powdery_mildew	peach
SNP_IAV_565630	5	4883130	12.9829346794681	Meta_GWAS	Max	Powdery_mildew	peach
SNP_IAV_635198	6	10197463	4.650488947891	Meta_GWAS	Max	Powdery_mildew	peach
SNP_IAV_758199	7	10325430	9.80094729175593	Meta_GWAS	Max	Powdery_mildew	peach
SNP_IAV_791780	7	21280878	4.63244260938132	Meta_GWAS	Max	Powdery_mildew	peach
SNP_IAV_409274	4	10383512	4.79048926803067	Meta_GWAS	AUDPC	Powdery_mildew	peach
Peach_AO_0433505	4	6990963	4.70195580368289	Meta_GWAS	AUDPC	Powdery_mildew	peach
SNP_IAV_637345	6	10618803	5.15148284517903	AV_2021	Max	Powdery_mildew	peach
SNP_IAV_637345	6	10618803	5.35515194366528	AV_2022	Max	Powdery_mildew	peach
SNP_IAV_637345	6	10618803	5.0419874004625	AV_2022	AUDPC	Powdery_mildew	peach
SNP_IAV_676100	6	22389599	4.80315546449335	AV_2022	AUDPC	Powdery_mildew	peach
SNP_IAV_637345	6	10618803	5.07152641222729	AV_2023	Max	Powdery_mildew	peach
Peach_AO_0433505	4	6990963	5.23587014754009	TO_2021	Max	Powdery_mildew	peach
SNP_IAV_514243	4	22665326	4.54793649030095	TO_2021	AUDPC	Powdery_mildew	peach
snp_scaffold_8_19468288	8	20212743	4.76714098120321	TO_2021	AUDPC	Powdery_mildew	peach
Peach_AO_0433505	4	6990963	5.78711975686418	TO_2023	Max	Powdery_mildew	peach
SNP_IAV_385070	4	3671074	4.75364197953375	TO_2023	Max	Powdery_mildew	peach
SNP_IAV_791780	7	21280878	4.6186388228736	TO_2023	Max	Powdery_mildew	peach
Peach_AO_0036007	1	12334333	4.49974269970591	TO_2023	AUDPC	Powdery_mildew	peach
SNP_IAV_105707	1	34680693	4.47937314215293	TO_2023	AUDPC	Powdery_mildew	peach
SNP_IAV_127519	1	45869512	4.47937314215293	TO_2023	AUDPC	Powdery_mildew	peach
SNP_IAV_135218	1	43272020	4.47937314215293	TO_2023	AUDPC	Powdery_mildew	peach
Peach_AO_0433505	4	6990963	7.42505839060832	TO_2023	AUDPC	Powdery_mildew	peach
SNP_IAV_389796	4	4988091	4.93253176753956	TO_2023	AUDPC	Powdery_mildew	peach
Peach_AO_0421505	4	3540387	4.65624025714262	TO_2023	AUDPC	Powdery_mildew	peach
SNP_IAV_402963	4	8821349	4.54616750287055	TO_2023	AUDPC	Powdery_mildew	peach
Peach_AO_0547144	5	3715594	4.83557996166446	TO_2023	AUDPC	Powdery_mildew	peach
SNP_IAV_869419	8	16114740	4.47110897362751	TO_2023	AUDPC	Powdery_mildew	peach
Peach_AO_0240748	2	11474930	4.73985616309886	Main_G_effect_additive	Max	Rust	peach
Peach_AO_0518372	4	23956241	4.43517686590498	Main_G_effect_additive	Max	Rust	peach
Peach_AO_0721814	7	6415605	4.51038723485882	Main_G_effect_additive	Max	Rust	peach
Peach_AO_0215509	2	7459174	6.28606182394372	Main_G_effect_additive	AUDPC	Rust	peach
Peach_AO_0179031	2	4439366	4.56056500489877	Main_G_effect_additive	AUDPC	Rust	peach
SNP_IAV_94024	1	28789739	4.86819532708764	Main_G_effect_non_additive	Max	Rust	peach
SNP_IAV_459355	2	11861342	4.53129026953943	Main_G_effect_non_additive	Max	Rust	peach
Peach_AO_0213646	2	7240424	4.47193672703428	Main_G_effect_non_additive	Max	Rust	peach
SNP_IAV_566322	5	4932817	4.72570055821907	Main_G_effect_non_additive	Max	Rust	peach
SNP_IAV_94024	1	28789739	4.83565995196674	Main_G_effect_non_additive	AUDPC	Rust	peach
Peach_AO_0118201	1	40654651	4.36651552948397	Main_G_effect_non_additive	AUDPC	Rust	peach
Peach_AO_0213646	2	7240424	5.30926251191127	Main_G_effect_non_additive	AUDPC	Rust	peach
SNP_IAV_566322	5	4932817	5.30155383970821	Main_G_effect_non_additive	AUDPC	Rust	peach
SNP_IAV_668725	6	19987576	4.42081068232546	Main_G_effect_non_additive	AUDPC	Rust	peach
SNP_IAV_90213	1	27454128	5.0115809186818	Meta_GWAS	Max	Rust	peach
SNP_IAV_206477	2	7428855	6.85706879046923	Meta_GWAS	Max	Rust	peach
SNP_IAV_266322	2	19778958	6.17106891216182	Meta_GWAS	Max	Rust	peach
SNP_IAV_90213	1	27454128	4.86015280981337	Meta_GWAS	AUDPC	Rust	peach
Peach_AO_0215509	2	7459174	6.79519498723954	Meta_GWAS	AUDPC	Rust	peach
SNP_IAV_458192	2	12006346	5.73014925821033	Meta_GWAS	AUDPC	Rust	peach
Peach_AO_0179031	2	4439366	4.78798294222261	Meta_GWAS	AUDPC	Rust	peach
Peach_AO_0445163	4	10810101	7.10902358182485	Meta_GWAS	AUDPC	Rust	peach
SNP_IAV_381543	4	2417376	4.56740466985874	Meta_GWAS	AUDPC	Rust	peach
SNP_IAV_206477	2	7428855	8.75766982527919	AV_2022	Max	Rust	peach
Peach_AO_0176205	2	4190885	4.83169666820749	AV_2022	Max	Rust	peach
Peach_AO_0206955	2	6658861	4.78106993399862	AV_2022	Max	Rust	peach
Peach_AO_0242523	2	11863775	4.60543289139823	AV_2022	Max	Rust	peach
Peach_AO_0215509	2	7459174	8.85580453725027	AV_2022	AUDPC	Rust	peach
Peach_AO_0179031	2	4439366	4.89082446199141	AV_2022	AUDPC	Rust	peach
Peach_AO_0206955	2	6658861	4.79530700654499	AV_2022	AUDPC	Rust	peach
Peach_AO_0215509	2	7459174	5.65055208891642	AV_2023	Max	Rust	peach
Peach_AO_0518372	4	23956241	4.65548959226129	AV_2023	Max	Rust	peach
Peach_AO_0215509	2	7459174	8.58013176730436	AV_2023	AUDPC	Rust	peach
SNP_IAV_90213	1	27454128	7.28589529835245	ET_2021	Max	Rust	peach
Peach_AO_0445163	4	10810101	4.72400149132209	ET_2021	Max	Rust	peach
Peach_AO_0419003	4	2958070	4.52438142055503	ET_2021	Max	Rust	peach
SNP_IAV_650434	6	13169260	4.53522139475258	ET_2021	Max	Rust	peach
Peach_AO_0721814	7	6415605	5.81716159008534	ET_2021	Max	Rust	peach
Peach_AO_0699550	7	1831905	5.00275267876326	ET_2021	Max	Rust	peach
SNP_IAV_90213	1	27454128	6.62815776402466	ET_2021	AUDPC	Rust	peach
Peach_AO_0445163	4	10810101	6.92319195007123	ET_2021	AUDPC	Rust	peach
Peach_AO_0419003	4	2958070	5.16126683390715	ET_2021	AUDPC	Rust	peach
Peach_AO_0621959	6	10614029	4.7467216699375	ET_2021	AUDPC	Rust	peach
SNP_IAV_650434	6	13169260	4.70353974062036	ET_2021	AUDPC	Rust	peach
SNP_IAV_632892	6	9209154	4.60489440959065	ET_2021	AUDPC	Rust	peach
Peach_AO_0721814	7	6415605	4.51227210978527	ET_2021	AUDPC	Rust	peach
SNP_IAV_90213	1	27454128	4.45528555107436	ET_2022	Max	Rust	peach
SNP_IAV_266322	2	19778958	4.65033822744061	ET_2022	Max	Rust	peach
SNP_IAV_668725	6	19987576	4.87598490129233	ET_2022	Max	Rust	peach
SNP_IAV_737808	7	6135586	4.59673182071532	ET_2022	Max	Rust	peach
SNP_IAV_266359	2	19785133	4.57215117940712	ET_2022	AUDPC	Rust	peach
Peach_AO_0419003	4	2958070	5.15723574107819	ET_2022	AUDPC	Rust	peach
SNP_IAV_632892	6	9209154	4.79902339815106	ET_2022	AUDPC	Rust	peach
SNP_IAV_90213	1	27454128	4.85437561853718	ET_2023	Max	Rust	peach
Peach_AO_0445163	4	10810101	4.84525718342778	ET_2023	Max	Rust	peach
Peach_AO_0445163	4	10810101	6.56370805045014	ET_2023	AUDPC	Rust	peach
SNP_IAV_383686	4	3092154	4.75991844472241	ET_2023	AUDPC	Rust	peach
SNP_IAV_632892	6	9209154	5.5147220201972	ET_2023	AUDPC	Rust	peach
Peach_AO_0621959	6	10614029	4.45817491122403	ET_2023	AUDPC	Rust	peach
SNP_IAV_124689	1	47196747	4.43448990189068	MTMM_common	Max	Rust	peach
SNP_IAV_177692	2	5311548	5.81153265822932	MTMM_common	Max	Rust	peach
Peach_AO_0236638	2	10741783	5.68977948594033	MTMM_common	Max	Rust	peach
SNP_IAV_217706	2	8938741	5.12568935572715	MTMM_common	Max	Rust	peach
SNP_IAV_223522	2	9819278	4.43602576098048	MTMM_common	Max	Rust	peach
SNP_IAV_414220	4	12056525	4.66209685265854	MTMM_common	Max	Rust	peach
SNP_IAV_640723	6	11455318	5.05437239401381	MTMM_common	Max	Rust	peach
SNP_IAV_606435	6	4488630	4.81571765806945	MTMM_common	Max	Rust	peach
SNP_IAV_773299	7	13595075	4.96683270330226	MTMM_full	Max	Rust	peach
Peach_AO_0176205	2	4190885	4.52413927690663	MTMM_gei	Max	Rust	peach
SNP_IAV_773299	7	13595075	5.40492536430208	MTMM_gei	Max	Rust	peach
Peach_AO_0044190	1	13838458	5.24920628059154	Main_G_effect_additive	Max	Shot_hole	peach
Peach_AO_0007829	1	2690786	4.83742981740852	Main_G_effect_additive	Max	Shot_hole	peach
SNP_IAV_69276	1	20664050	4.42954396647227	Main_G_effect_additive	Max	Shot_hole	peach
Peach_AO_0435824	4	7600125	4.58006815456596	Main_G_effect_additive	Max	Shot_hole	peach
SNP_IAV_390701	4	5280997	4.46337140594266	Main_G_effect_additive	Max	Shot_hole	peach
SNP_IAV_603807	5	17350807	6.02534601815756	Main_G_effect_additive	Max	Shot_hole	peach
Peach_AO_0566985	5	8489466	5.99258141685417	Main_G_effect_additive	Max	Shot_hole	peach
SNP_IAV_631572	6	8704993	4.85962471809032	Main_G_effect_additive	Max	Shot_hole	peach
Peach_AO_0608161	6	5875914	4.45417456484006	Main_G_effect_additive	Max	Shot_hole	peach
Peach_AO_0008066	1	2748084	4.71307494221385	Main_G_effect_additive	AUDPC	Shot_hole	peach
Peach_AO_0608054	6	5796258	4.70907971866084	Main_G_effect_additive	AUDPC	Shot_hole	peach
SNP_IAV_885556	8	21801227	7.50189813022855	Main_G_effect_additive	AUDPC	Shot_hole	peach
Peach_AO_0007829	1	2690786	4.70254198255947	Main_G_effect_non_additive	Max	Shot_hole	peach
Peach_AO_0566888	5	8364547	6.51989192452456	Main_G_effect_non_additive	Max	Shot_hole	peach
Peach_AO_0556552	5	5079973	4.45941829943114	Main_G_effect_non_additive	Max	Shot_hole	peach
Peach_AO_0647193	6	15478145	5.25453408143365	Main_G_effect_non_additive	Max	Shot_hole	peach
SNP_IAV_618417	6	889073	4.75742867104764	Main_G_effect_non_additive	Max	Shot_hole	peach
SNP_IAV_656551	6	16672871	4.31492943898196	Main_G_effect_non_additive	Max	Shot_hole	peach
SNP_IAV_853239	8	11176642	8.1081435281439	Main_G_effect_non_additive	Max	Shot_hole	peach
SNP_IAV_873449	8	17386001	5.39184585167569	Main_G_effect_non_additive	Max	Shot_hole	peach
Peach_AO_0863859	8	18415523	5.32149824367017	Main_G_effect_non_additive	Max	Shot_hole	peach
SNP_IAV_862177	8	13850690	4.64826314559039	Main_G_effect_non_additive	Max	Shot_hole	peach
Peach_AO_0008156	1	2766311	4.54003563319216	Main_G_effect_non_additive	AUDPC	Shot_hole	peach
Peach_AO_0759814	7	15716316	5.06462844987128	Main_G_effect_non_additive	AUDPC	Shot_hole	peach
SNP_IAV_853239	8	11176642	7.31479077445013	Main_G_effect_non_additive	AUDPC	Shot_hole	peach
Peach_AO_0806326	8	4461883	4.77136024028298	Main_G_effect_non_additive	AUDPC	Shot_hole	peach
Peach_AO_0826722	8	8980338	4.51859876282304	Main_G_effect_non_additive	AUDPC	Shot_hole	peach
Peach_AO_0044190	1	13838458	4.7830090915896	Meta_GWAS	Max	Shot_hole	peach
SNP_IAV_603807	5	17350807	5.53572235444798	Meta_GWAS	Max	Shot_hole	peach
Peach_AO_0566985	5	8489466	5.14923845378851	Meta_GWAS	Max	Shot_hole	peach
Peach_AO_0608054	6	5796258	4.60395643069752	Meta_GWAS	Max	Shot_hole	peach
SNP_IAV_631572	6	8704993	4.52539656442386	Meta_GWAS	Max	Shot_hole	peach
Peach_AO_0608054	6	5796258	4.5527768566131	Meta_GWAS	AUDPC	Shot_hole	peach
SNP_IAV_885556	8	21801227	5.40705945691781	Meta_GWAS	AUDPC	Shot_hole	peach
SNP_IAV_631572	6	8704993	5.73914207406942	AV_2021	Max	Shot_hole	peach
SNP_IAV_885556	8	21801227	5.25066058604734	AV_2021	Max	Shot_hole	peach
Peach_AO_0854574	8	16033543	5.04649239297388	AV_2021	Max	Shot_hole	peach
SNP_IAV_116812	1	39626676	5.11823429607852	AV_2021	AUDPC	Shot_hole	peach
Peach_AO_0241918	2	11798924	4.69432619419757	AV_2021	AUDPC	Shot_hole	peach
SNP_IAV_885556	8	21801227	5.35813182534711	AV_2021	AUDPC	Shot_hole	peach
SNP_IAV_800646	8	2174023	4.84220083038019	AV_2021	AUDPC	Shot_hole	peach
Peach_AO_0872460	8	21071598	4.77057836882608	AV_2021	AUDPC	Shot_hole	peach
SNP_IAV_165885	2	4554518	4.76526387610707	AV_2022	Max	Shot_hole	peach
SNP_IAV_313623	3	7406427	4.5060804860449	AV_2022	Max	Shot_hole	peach
Peach_AO_0525849	4	25474456	5.03258776647405	AV_2022	Max	Shot_hole	peach
SNP_IAV_631572	6	8704993	4.46974290181786	AV_2022	Max	Shot_hole	peach
SNP_IAV_885556	8	21801227	5.40235868505629	AV_2022	Max	Shot_hole	peach
SNP_IAV_165885	2	4554518	4.47475717082987	AV_2022	AUDPC	Shot_hole	peach
Peach_AO_0525849	4	25474456	5.19256847564461	AV_2022	AUDPC	Shot_hole	peach
SNP_IAV_885556	8	21801227	4.9910513422688	AV_2022	AUDPC	Shot_hole	peach
Peach_AO_0810278	8	4887879	4.80255066156121	AV_2022	AUDPC	Shot_hole	peach
SNP_IAV_69276	1	20664050	6.50787877766602	ET_2021	Max	Shot_hole	peach
Peach_AO_0044190	1	13838458	5.72650866205203	ET_2021	Max	Shot_hole	peach
Peach_AO_0030386	1	10819544	5.63196165393321	ET_2021	Max	Shot_hole	peach
Peach_AO_0007829	1	2690786	5.61234054727164	ET_2021	Max	Shot_hole	peach
Peach_AO_0293691	2	24133349	5.2375879791845	ET_2021	Max	Shot_hole	peach
SNP_IAV_369607	4	542001	6.22118264174902	ET_2021	Max	Shot_hole	peach
Peach_AO_0435824	4	7600125	4.82644708681108	ET_2021	Max	Shot_hole	peach
Peach_AO_0516723	4	23730029	4.51077175211812	ET_2021	Max	Shot_hole	peach
SNP_IAV_603807	5	17350807	7.4684953029645	ET_2021	Max	Shot_hole	peach
Peach_AO_0566985	5	8489466	6.47582560827548	ET_2021	Max	Shot_hole	peach
SNP_IAV_557196	5	3464736	4.53523937719597	ET_2021	Max	Shot_hole	peach
SNP_IAV_617918	6	1117252	4.44126609846958	ET_2021	Max	Shot_hole	peach
Peach_AO_0044190	1	13838458	4.94239697709508	TO_2022	Max	Shot_hole	peach
Peach_AO_0528235	5	679183	5.67841369166069	TO_2022	Max	Shot_hole	peach
Peach_AO_0566985	5	8489466	4.42750644914094	TO_2022	Max	Shot_hole	peach
Peach_AO_0607768	6	5639050	4.65597933734632	TO_2022	Max	Shot_hole	peach
Peach_AO_0528219	5	676415	5.91009491374415	TO_2022	AUDPC	Shot_hole	peach
Peach_AO_0566985	5	8489466	4.76512861850664	TO_2022	AUDPC	Shot_hole	peach
SNP_IAV_631572	6	8704993	5.92603207862595	MTMM_common	Max	Shot_hole	peach
SNP_IAV_617663	6	1177967	4.54920105475728	MTMM_common	Max	Shot_hole	peach
SNP_IAV_631572	6	8704993	4.45620398435029	MTMM_common	AUDPC	Shot_hole	peach
S1_34056483	1	34056483	6.33971341686298	Main_G_effect_additive	Max	Blossom_blight	apricot
S1_37816333	1	37816333	5.15005499291858	Main_G_effect_additive	Max	Blossom_blight	apricot
S1_32907117	1	32907117	4.76363315229259	Main_G_effect_additive	Max	Blossom_blight	apricot
S1_33928956	1	33928956	4.60060928356408	Main_G_effect_additive	Max	Blossom_blight	apricot
S1_37584431	1	37584431	4.56171048286774	Main_G_effect_additive	Max	Blossom_blight	apricot
S2_19298972	2	19298972	4.76981561556505	Main_G_effect_additive	Max	Blossom_blight	apricot
S3_5341558	3	5341558	5.08234333978963	Main_G_effect_additive	Max	Blossom_blight	apricot
S3_12489533	3	12489533	4.89702956332223	Main_G_effect_additive	Max	Blossom_blight	apricot
S4_17002851	4	17002851	4.77679270671817	Main_G_effect_additive	Max	Blossom_blight	apricot
S6_14605289	6	14605289	5.03416136726469	Main_G_effect_additive	Max	Blossom_blight	apricot
S7_19688799	7	19688799	5.9606879421814	Main_G_effect_additive	Max	Blossom_blight	apricot
S7_19686730	7	19686730	5.03280108242858	Main_G_effect_additive	Max	Blossom_blight	apricot
S7_19696167	7	19696167	4.62197287499814	Main_G_effect_additive	Max	Blossom_blight	apricot
S7_19687468	7	19687468	4.56871211504905	Main_G_effect_additive	Max	Blossom_blight	apricot
S1_33897697	1	33897697	5.35033378959927	Main_G_effect_non_additive	Max	Blossom_blight	apricot
S1_34091633	1	34091633	5.30432385526231	Main_G_effect_non_additive	Max	Blossom_blight	apricot
S1_29478908	1	29478908	5.12263804267424	Main_G_effect_non_additive	Max	Blossom_blight	apricot
S1_33925223	1	33925223	4.9795309504046	Main_G_effect_non_additive	Max	Blossom_blight	apricot
S1_38598369	1	38598369	4.63599418030549	Main_G_effect_non_additive	Max	Blossom_blight	apricot
S1_33933271	1	33933271	4.61134007401011	Main_G_effect_non_additive	Max	Blossom_blight	apricot
S2_10510896	2	10510896	4.71178774677137	Main_G_effect_non_additive	Max	Blossom_blight	apricot
S4_20653427	4	20653427	5.04315316081796	Main_G_effect_non_additive	Max	Blossom_blight	apricot
S4_7587252	4	7587252	4.55162774980535	Main_G_effect_non_additive	Max	Blossom_blight	apricot
S5_13363826	5	13363826	5.42968766001636	Main_G_effect_non_additive	Max	Blossom_blight	apricot
S7_19686635	7	19686635	5.13956616514337	Main_G_effect_non_additive	Max	Blossom_blight	apricot
S7_19687465	7	19687465	5.13956616514337	Main_G_effect_non_additive	Max	Blossom_blight	apricot
S7_19695898	7	19695898	4.90105849889679	Main_G_effect_non_additive	Max	Blossom_blight	apricot
S8_3083713	8	3083713	5.30045862765445	Main_G_effect_non_additive	Max	Blossom_blight	apricot
S8_6894724	8	6894724	5.24808450353673	Main_G_effect_non_additive	Max	Blossom_blight	apricot
S8_18668012	8	18668012	5.06214732828593	Main_G_effect_non_additive	Max	Blossom_blight	apricot
S8_18136056	8	18136056	4.81147083476021	Main_G_effect_non_additive	Max	Blossom_blight	apricot
S1_34056483	1	34056483	4.96119119501139	Meta_GWAS	Max	Blossom_blight	apricot
S1_37816333	1	37816333	4.73463137429306	Meta_GWAS	Max	Blossom_blight	apricot
S2_12668207	2	12668207	5.35339707853867	Meta_GWAS	Max	Blossom_blight	apricot
S3_21357841	3	21357841	4.99822015503638	Meta_GWAS	Max	Blossom_blight	apricot
S3_16782465	3	16782465	4.8762663157729	Meta_GWAS	Max	Blossom_blight	apricot
S3_16116509	3	16116509	4.68729493592078	Meta_GWAS	Max	Blossom_blight	apricot
S3_21926502	3	21926502	4.65292200965246	Meta_GWAS	Max	Blossom_blight	apricot
S4_7351375	4	7351375	6.47519974476565	Meta_GWAS	Max	Blossom_blight	apricot
S4_6116331	4	6116331	6.08366666114608	Meta_GWAS	Max	Blossom_blight	apricot
S4_6068578	4	6068578	5.95798845078533	Meta_GWAS	Max	Blossom_blight	apricot
S4_5990270	4	5990270	5.90451759210847	Meta_GWAS	Max	Blossom_blight	apricot
S4_5398277	4	5398277	5.49785181413988	Meta_GWAS	Max	Blossom_blight	apricot
S4_7164365	4	7164365	5.32457951498141	Meta_GWAS	Max	Blossom_blight	apricot
S4_17006708	4	17006708	4.98654323126741	Meta_GWAS	Max	Blossom_blight	apricot
S4_16111266	4	16111266	4.93786022553461	Meta_GWAS	Max	Blossom_blight	apricot
S4_5397588	4	5397588	4.9037515795131	Meta_GWAS	Max	Blossom_blight	apricot
S4_9940789	4	9940789	4.90119423623527	Meta_GWAS	Max	Blossom_blight	apricot
S4_15603722	4	15603722	4.70456862690834	Meta_GWAS	Max	Blossom_blight	apricot
S4_5597811	4	5597811	4.67127238905159	Meta_GWAS	Max	Blossom_blight	apricot
S7_4957586	7	4957586	6.50828384919851	Meta_GWAS	Max	Blossom_blight	apricot
S7_17519700	7	17519700	4.94857723215665	Meta_GWAS	Max	Blossom_blight	apricot
S7_19688799	7	19688799	4.5826964287653	Meta_GWAS	Max	Blossom_blight	apricot
S1_34056483	1	34056483	5.72502397156722	ST_2020	Max	Blossom_blight	apricot
S1_33928956	1	33928956	4.80238680661977	ST_2020	Max	Blossom_blight	apricot
S2_891256	2	891256	4.87691462528855	ST_2020	Max	Blossom_blight	apricot
S3_1224730	3	1224730	5.24128341932006	ST_2020	Max	Blossom_blight	apricot
S4_10213565	4	10213565	5.36967908586347	ST_2020	Max	Blossom_blight	apricot
S4_10459544	4	10459544	5.13886540035439	ST_2020	Max	Blossom_blight	apricot
S4_14533532	4	14533532	4.96159905319918	ST_2020	Max	Blossom_blight	apricot
S4_10212064	4	10212064	4.76627880808073	ST_2020	Max	Blossom_blight	apricot
S4_9792630	4	9792630	4.7562677317714	ST_2020	Max	Blossom_blight	apricot
S4_16975587	4	16975587	4.66724410039546	ST_2020	Max	Blossom_blight	apricot
S4_10497731	4	10497731	4.62807920351379	ST_2020	Max	Blossom_blight	apricot
S5_5721966	5	5721966	4.83464005058766	ST_2020	Max	Blossom_blight	apricot
S6_14605289	6	14605289	5.7161574085286	ST_2020	Max	Blossom_blight	apricot
S6_8096296	6	8096296	4.72562910336516	ST_2020	Max	Blossom_blight	apricot
S7_18228704	7	18228704	4.63464687537806	ST_2020	Max	Blossom_blight	apricot
S1_6490321	1	6490321	5.39025640759392	ST_2021	Max	Blossom_blight	apricot
S1_41389000	1	41389000	4.84537055945749	ST_2021	Max	Blossom_blight	apricot
S1_6720374	1	6720374	4.80591054271531	ST_2021	Max	Blossom_blight	apricot
S1_35845542	1	35845542	4.70215260556356	ST_2021	Max	Blossom_blight	apricot
S1_13279699	1	13279699	4.63991478524767	ST_2021	Max	Blossom_blight	apricot
S2_12668207	2	12668207	7.65764222586144	ST_2021	Max	Blossom_blight	apricot
S2_10702223	2	10702223	5.1115465875068	ST_2021	Max	Blossom_blight	apricot
S2_10694281	2	10694281	4.93505811395402	ST_2021	Max	Blossom_blight	apricot
S2_5453700	2	5453700	4.93289525363296	ST_2021	Max	Blossom_blight	apricot
S2_5999908	2	5999908	4.82408357344384	ST_2021	Max	Blossom_blight	apricot
S3_13881944	3	13881944	6.46481286687525	ST_2021	Max	Blossom_blight	apricot
S3_16116509	3	16116509	6.44071677012612	ST_2021	Max	Blossom_blight	apricot
S3_21926502	3	21926502	6.42260993541612	ST_2021	Max	Blossom_blight	apricot
S3_16782465	3	16782465	6.40175683614986	ST_2021	Max	Blossom_blight	apricot
S3_21357841	3	21357841	6.1822928703779	ST_2021	Max	Blossom_blight	apricot
S3_19206235	3	19206235	6.1214566781371	ST_2021	Max	Blossom_blight	apricot
S3_15420156	3	15420156	5.79681966625664	ST_2021	Max	Blossom_blight	apricot
S3_19118132	3	19118132	5.61307826915396	ST_2021	Max	Blossom_blight	apricot
S3_13661946	3	13661946	5.55146010575388	ST_2021	Max	Blossom_blight	apricot
S3_19204524	3	19204524	5.42673804478316	ST_2021	Max	Blossom_blight	apricot
S3_21058677	3	21058677	5.41617514511515	ST_2021	Max	Blossom_blight	apricot
S3_20866417	3	20866417	5.33552046531936	ST_2021	Max	Blossom_blight	apricot
S3_16117255	3	16117255	5.29963247401451	ST_2021	Max	Blossom_blight	apricot
S3_19118295	3	19118295	5.24766604398165	ST_2021	Max	Blossom_blight	apricot
S3_16780364	3	16780364	5.0987183790367	ST_2021	Max	Blossom_blight	apricot
S3_21551393	3	21551393	5.01123114614424	ST_2021	Max	Blossom_blight	apricot
S3_11954042	3	11954042	4.9756501774762	ST_2021	Max	Blossom_blight	apricot
S3_16851846	3	16851846	4.96909615647779	ST_2021	Max	Blossom_blight	apricot
S3_20995125	3	20995125	4.92202273056883	ST_2021	Max	Blossom_blight	apricot
S3_7346001	3	7346001	4.90098656727476	ST_2021	Max	Blossom_blight	apricot
S3_19974497	3	19974497	4.88968905293875	ST_2021	Max	Blossom_blight	apricot
S3_14373828	3	14373828	4.87374291067973	ST_2021	Max	Blossom_blight	apricot
S3_16973517	3	16973517	4.85995670899776	ST_2021	Max	Blossom_blight	apricot
S3_11999123	3	11999123	4.76594510543323	ST_2021	Max	Blossom_blight	apricot
S3_6898715	3	6898715	4.72570317383509	ST_2021	Max	Blossom_blight	apricot
S3_21061592	3	21061592	4.67585638099987	ST_2021	Max	Blossom_blight	apricot
S3_9677240	3	9677240	4.67434636229816	ST_2021	Max	Blossom_blight	apricot
S3_22660809	3	22660809	4.61341569243816	ST_2021	Max	Blossom_blight	apricot
S4_7351375	4	7351375	7.55702566402351	ST_2021	Max	Blossom_blight	apricot
S4_6116331	4	6116331	7.52493143058057	ST_2021	Max	Blossom_blight	apricot
S4_5398277	4	5398277	7.25674578848143	ST_2021	Max	Blossom_blight	apricot
S4_5990270	4	5990270	7.10619602529394	ST_2021	Max	Blossom_blight	apricot
S4_5397588	4	5397588	6.71628681141642	ST_2021	Max	Blossom_blight	apricot
S4_15596847	4	15596847	6.44609986525334	ST_2021	Max	Blossom_blight	apricot
S4_6068578	4	6068578	6.13620847246649	ST_2021	Max	Blossom_blight	apricot
S4_845620	4	845620	6.09288050641537	ST_2021	Max	Blossom_blight	apricot
S4_5987007	4	5987007	5.89469957755291	ST_2021	Max	Blossom_blight	apricot
S4_395237	4	395237	5.70487343502462	ST_2021	Max	Blossom_blight	apricot
S4_15603176	4	15603176	5.58831238687468	ST_2021	Max	Blossom_blight	apricot
S4_6337632	4	6337632	5.58690014873226	ST_2021	Max	Blossom_blight	apricot
S4_7164365	4	7164365	5.57161350587787	ST_2021	Max	Blossom_blight	apricot
S4_9940789	4	9940789	5.57147800114706	ST_2021	Max	Blossom_blight	apricot
S4_5418103	4	5418103	5.56261599871065	ST_2021	Max	Blossom_blight	apricot
S4_16111266	4	16111266	5.52008071206311	ST_2021	Max	Blossom_blight	apricot
S4_6327982	4	6327982	5.47981864616192	ST_2021	Max	Blossom_blight	apricot
S4_15603722	4	15603722	5.47518953443469	ST_2021	Max	Blossom_blight	apricot
S4_5988664	4	5988664	5.46630696529204	ST_2021	Max	Blossom_blight	apricot
S4_5597811	4	5597811	5.34598560486487	ST_2021	Max	Blossom_blight	apricot
S4_5596939	4	5596939	5.25586325601127	ST_2021	Max	Blossom_blight	apricot
S4_5857422	4	5857422	5.19447436234576	ST_2021	Max	Blossom_blight	apricot
S4_6029002	4	6029002	5.15943993489286	ST_2021	Max	Blossom_blight	apricot
S4_6006145	4	6006145	5.14977829203915	ST_2021	Max	Blossom_blight	apricot
S4_6549354	4	6549354	5.09090251936979	ST_2021	Max	Blossom_blight	apricot
S4_22117595	4	22117595	5.07815616579587	ST_2021	Max	Blossom_blight	apricot
S4_14985735	4	14985735	5.06762202053609	ST_2021	Max	Blossom_blight	apricot
S4_17006708	4	17006708	5.0562790591493	ST_2021	Max	Blossom_blight	apricot
S4_13677148	4	13677148	5.04347308041384	ST_2021	Max	Blossom_blight	apricot
S4_8233143	4	8233143	4.95091736917032	ST_2021	Max	Blossom_blight	apricot
S4_16579100	4	16579100	4.90204424748902	ST_2021	Max	Blossom_blight	apricot
S4_5596458	4	5596458	4.85019240612469	ST_2021	Max	Blossom_blight	apricot
S4_6533514	4	6533514	4.79865966769121	ST_2021	Max	Blossom_blight	apricot
S4_6545839	4	6545839	4.76241546887092	ST_2021	Max	Blossom_blight	apricot
S4_10819976	4	10819976	4.68353260089434	ST_2021	Max	Blossom_blight	apricot
S4_6018337	4	6018337	4.63573211054511	ST_2021	Max	Blossom_blight	apricot
S4_6018065	4	6018065	4.61774305279227	ST_2021	Max	Blossom_blight	apricot
S6_12281606	6	12281606	6.89541077817894	ST_2021	Max	Blossom_blight	apricot
S6_10225305	6	10225305	5.3278087288545	ST_2021	Max	Blossom_blight	apricot
S6_1515077	6	1515077	5.25703791573429	ST_2021	Max	Blossom_blight	apricot
S6_7372885	6	7372885	5.07285951921338	ST_2021	Max	Blossom_blight	apricot
S6_1303583	6	1303583	4.89679566853551	ST_2021	Max	Blossom_blight	apricot
S6_7486608	6	7486608	4.7208575874242	ST_2021	Max	Blossom_blight	apricot
S7_4957586	7	4957586	9.23446207962773	ST_2021	Max	Blossom_blight	apricot
S7_4613395	7	4613395	6.0091933224235	ST_2021	Max	Blossom_blight	apricot
S7_17519700	7	17519700	5.60279936155711	ST_2021	Max	Blossom_blight	apricot
S7_8628679	7	8628679	4.715450955507	ST_2021	Max	Blossom_blight	apricot
S8_8477201	8	8477201	5.12386188884205	ST_2021	Max	Blossom_blight	apricot
S1_41677018	1	41677018	5.04860645054739	ST_2022	Max	Blossom_blight	apricot
S1_34438270	1	34438270	4.78474624630503	ST_2022	Max	Blossom_blight	apricot
S2_23138945	2	23138945	5.96958781566487	ST_2022	Max	Blossom_blight	apricot
S2_23507604	2	23507604	4.63565320916874	ST_2022	Max	Blossom_blight	apricot
S2_23569121	2	23569121	4.6260820080046	ST_2022	Max	Blossom_blight	apricot
S3_9673430	3	9673430	5.60081548301667	ST_2022	Max	Blossom_blight	apricot
S8_14670823	8	14670823	4.94781208010954	ST_2022	Max	Blossom_blight	apricot
S1_33151681	1	33151681	6.13840403741693	ST_2023	Max	Blossom_blight	apricot
S1_32607237	1	32607237	5.79644521747578	ST_2023	Max	Blossom_blight	apricot
S1_32598547	1	32598547	5.64490109223215	ST_2023	Max	Blossom_blight	apricot
S1_37584431	1	37584431	5.55308624052598	ST_2023	Max	Blossom_blight	apricot
S1_32808498	1	32808498	5.41891862808043	ST_2023	Max	Blossom_blight	apricot
S1_32907117	1	32907117	5.30020612455449	ST_2023	Max	Blossom_blight	apricot
S1_33000967	1	33000967	4.92253546901779	ST_2023	Max	Blossom_blight	apricot
S1_32725788	1	32725788	4.79993489868773	ST_2023	Max	Blossom_blight	apricot
S1_32775878	1	32775878	4.72037149392134	ST_2023	Max	Blossom_blight	apricot
S1_32606860	1	32606860	4.717136372395	ST_2023	Max	Blossom_blight	apricot
S1_32749456	1	32749456	4.7147243313243	ST_2023	Max	Blossom_blight	apricot
S1_32599331	1	32599331	4.69207706230272	ST_2023	Max	Blossom_blight	apricot
S3_6270405	3	6270405	5.25993637687484	ST_2023	Max	Blossom_blight	apricot
S3_20336917	3	20336917	5.04884325266837	ST_2023	Max	Blossom_blight	apricot
S4_23997052	4	23997052	5.20259177941659	ST_2023	Max	Blossom_blight	apricot
S4_24089826	4	24089826	4.6501641266572	ST_2023	Max	Blossom_blight	apricot
S5_9832067	5	9832067	4.71155642455285	ST_2023	Max	Blossom_blight	apricot
S7_19688799	7	19688799	5.33864251266843	ST_2023	Max	Blossom_blight	apricot
S7_14167736	7	14167736	5.05457172042103	ST_2023	Max	Blossom_blight	apricot
S7_19686730	7	19686730	4.76005039579393	ST_2023	Max	Blossom_blight	apricot
S1_32907117	1	32907117	5.29768830713655	MTMM_common	Max	Blossom_blight	apricot
S1_33438535	1	33438535	5.20573448564065	MTMM_common	Max	Blossom_blight	apricot
S1_37816333	1	37816333	4.87639792114415	MTMM_common	Max	Blossom_blight	apricot
S1_32894858	1	32894858	4.82958815296171	MTMM_common	Max	Blossom_blight	apricot
S1_35129308	1	35129308	4.72539802033701	MTMM_common	Max	Blossom_blight	apricot
S1_31728234	1	31728234	4.63878302319565	MTMM_common	Max	Blossom_blight	apricot
S1_32607237	1	32607237	4.55501957792271	MTMM_common	Max	Blossom_blight	apricot
S1_41676252	1	41676252	4.55375371502831	MTMM_common	Max	Blossom_blight	apricot
S2_21551810	2	21551810	4.80497360321602	MTMM_common	Max	Blossom_blight	apricot
S3_9676829	3	9676829	5.30854255159514	MTMM_common	Max	Blossom_blight	apricot
S3_9677240	3	9677240	4.68383821841181	MTMM_common	Max	Blossom_blight	apricot
S3_5341558	3	5341558	4.65164074728854	MTMM_common	Max	Blossom_blight	apricot
S4_17644485	4	17644485	4.62577406996585	MTMM_common	Max	Blossom_blight	apricot
S6_19841558	6	19841558	4.70276244457749	MTMM_common	Max	Blossom_blight	apricot
S1_6490321	1	6490321	6.95452589883611	MTMM_full	Max	Blossom_blight	apricot
S1_6723581	1	6723581	6.09226580120887	MTMM_full	Max	Blossom_blight	apricot
S1_31728234	1	31728234	5.82667390166419	MTMM_full	Max	Blossom_blight	apricot
S1_11719171	1	11719171	5.00250549880175	MTMM_full	Max	Blossom_blight	apricot
S1_13279699	1	13279699	4.99734141349358	MTMM_full	Max	Blossom_blight	apricot
S1_33151681	1	33151681	4.97785768992527	MTMM_full	Max	Blossom_blight	apricot
S2_12668207	2	12668207	7.59708839041487	MTMM_full	Max	Blossom_blight	apricot
S2_6000074	2	6000074	5.05175178471271	MTMM_full	Max	Blossom_blight	apricot
S3_21926502	3	21926502	6.5659898719295	MTMM_full	Max	Blossom_blight	apricot
S3_16782465	3	16782465	6.27696857674489	MTMM_full	Max	Blossom_blight	apricot
S3_13881944	3	13881944	5.99141494981588	MTMM_full	Max	Blossom_blight	apricot
S3_10958369	3	10958369	5.7554319841282	MTMM_full	Max	Blossom_blight	apricot
S3_10956847	3	10956847	4.92829619865319	MTMM_full	Max	Blossom_blight	apricot
S3_15734962	3	15734962	4.89917975069415	MTMM_full	Max	Blossom_blight	apricot
S3_22660809	3	22660809	4.80854436085577	MTMM_full	Max	Blossom_blight	apricot
S3_7932124	3	7932124	4.74331476296853	MTMM_full	Max	Blossom_blight	apricot
S4_7351375	4	7351375	5.91492707527835	MTMM_full	Max	Blossom_blight	apricot
S4_395237	4	395237	5.40899102248679	MTMM_full	Max	Blossom_blight	apricot
S4_6068578	4	6068578	5.29971835999262	MTMM_full	Max	Blossom_blight	apricot
S4_7164365	4	7164365	5.09023940848573	MTMM_full	Max	Blossom_blight	apricot
S4_6116331	4	6116331	5.03186956933249	MTMM_full	Max	Blossom_blight	apricot
S4_5990270	4	5990270	4.96493865795707	MTMM_full	Max	Blossom_blight	apricot
S4_22487165	4	22487165	4.80900785950423	MTMM_full	Max	Blossom_blight	apricot
S4_7353074	4	7353074	4.64844334942503	MTMM_full	Max	Blossom_blight	apricot
S4_23601672	4	23601672	4.59426865559467	MTMM_full	Max	Blossom_blight	apricot
S6_12281606	6	12281606	6.06417380151552	MTMM_full	Max	Blossom_blight	apricot
S6_7372885	6	7372885	5.55660011649455	MTMM_full	Max	Blossom_blight	apricot
S6_2055382	6	2055382	5.35601018350082	MTMM_full	Max	Blossom_blight	apricot
S6_10225305	6	10225305	4.8304179176396	MTMM_full	Max	Blossom_blight	apricot
S6_12264333	6	12264333	4.70572130544548	MTMM_full	Max	Blossom_blight	apricot
S7_4957586	7	4957586	7.69465717956023	MTMM_full	Max	Blossom_blight	apricot
S7_4613395	7	4613395	6.42638918166021	MTMM_full	Max	Blossom_blight	apricot
S7_8630378	7	8630378	6.16640859758463	MTMM_full	Max	Blossom_blight	apricot
S7_14167736	7	14167736	4.60022127412398	MTMM_full	Max	Blossom_blight	apricot
S1_6490321	1	6490321	5.83412574455421	MTMM_gei	Max	Blossom_blight	apricot
S2_12668207	2	12668207	5.85511213406255	MTMM_gei	Max	Blossom_blight	apricot
S2_5999908	2	5999908	4.68840294849833	MTMM_gei	Max	Blossom_blight	apricot
S3_10956847	3	10956847	5.27796558954645	MTMM_gei	Max	Blossom_blight	apricot
S3_22660809	3	22660809	5.15012818362868	MTMM_gei	Max	Blossom_blight	apricot
S3_15734962	3	15734962	5.12350859849694	MTMM_gei	Max	Blossom_blight	apricot
S3_13881944	3	13881944	5.05679879754096	MTMM_gei	Max	Blossom_blight	apricot
S3_16782465	3	16782465	5.04803993968173	MTMM_gei	Max	Blossom_blight	apricot
S3_10958369	3	10958369	4.9679597907775	MTMM_gei	Max	Blossom_blight	apricot
S3_11236299	3	11236299	4.62713649303485	MTMM_gei	Max	Blossom_blight	apricot
S3_14170098	3	14170098	4.57180823680096	MTMM_gei	Max	Blossom_blight	apricot
S4_6068578	4	6068578	4.87097420582636	MTMM_gei	Max	Blossom_blight	apricot
S4_16897542	4	16897542	4.56813148758118	MTMM_gei	Max	Blossom_blight	apricot
S6_19781583	6	19781583	4.90080372792733	MTMM_gei	Max	Blossom_blight	apricot
S6_12264333	6	12264333	4.5869319686832	MTMM_gei	Max	Blossom_blight	apricot
S7_8630378	7	8630378	5.84766694804153	MTMM_gei	Max	Blossom_blight	apricot
S7_4957586	7	4957586	5.24253518597456	MTMM_gei	Max	Blossom_blight	apricot
S7_4613395	7	4613395	4.92883907223666	MTMM_gei	Max	Blossom_blight	apricot
S7_19482100	7	19482100	4.68403497349055	MTMM_gei	Max	Blossom_blight	apricot
S7_11329560	7	11329560	4.59649467265308	MTMM_gei	Max	Blossom_blight	apricot
S8_5892029	8	5892029	4.55234001531027	MTMM_gei	Max	Blossom_blight	apricot
S1_29747121	1	29747121	5.04996649870245	Main_G_effect_additive	Max	Rust	apricot
S1_24335762	1	24335762	4.68875492398436	Main_G_effect_additive	Max	Rust	apricot
S2_21546410	2	21546410	6.02381144524284	Main_G_effect_additive	Max	Rust	apricot
S2_13251484	2	13251484	5.98538777074802	Main_G_effect_additive	Max	Rust	apricot
S2_15203350	2	15203350	5.90954922612308	Main_G_effect_additive	Max	Rust	apricot
S2_15197361	2	15197361	5.52748462252062	Main_G_effect_additive	Max	Rust	apricot
S2_15206257	2	15206257	5.23485519053186	Main_G_effect_additive	Max	Rust	apricot
S2_21122034	2	21122034	5.1584246029741	Main_G_effect_additive	Max	Rust	apricot
S2_19752682	2	19752682	4.90701568547622	Main_G_effect_additive	Max	Rust	apricot
S2_15059763	2	15059763	4.80160360323308	Main_G_effect_additive	Max	Rust	apricot
S2_19750418	2	19750418	4.73576471328248	Main_G_effect_additive	Max	Rust	apricot
S2_19243233	2	19243233	4.68609629712362	Main_G_effect_additive	Max	Rust	apricot
S2_19283001	2	19283001	4.66468393076711	Main_G_effect_additive	Max	Rust	apricot
S4_11176226	4	11176226	6.89060396035434	Main_G_effect_additive	Max	Rust	apricot
S4_10755252	4	10755252	6.70184975153543	Main_G_effect_additive	Max	Rust	apricot
S4_11135253	4	11135253	6.60214559190911	Main_G_effect_additive	Max	Rust	apricot
S4_11201563	4	11201563	6.05823280956451	Main_G_effect_additive	Max	Rust	apricot
S4_11028250	4	11028250	6.0256886656272	Main_G_effect_additive	Max	Rust	apricot
S4_11136702	4	11136702	5.9375738866003	Main_G_effect_additive	Max	Rust	apricot
S4_11048316	4	11048316	5.92377669664107	Main_G_effect_additive	Max	Rust	apricot
S4_10871074	4	10871074	5.74227012533951	Main_G_effect_additive	Max	Rust	apricot
S4_10819833	4	10819833	5.51317872815595	Main_G_effect_additive	Max	Rust	apricot
S4_18919404	4	18919404	5.48501452412656	Main_G_effect_additive	Max	Rust	apricot
S4_11035466	4	11035466	5.42148505341664	Main_G_effect_additive	Max	Rust	apricot
S4_12440794	4	12440794	5.377538168036	Main_G_effect_additive	Max	Rust	apricot
S4_11136099	4	11136099	5.30351092375823	Main_G_effect_additive	Max	Rust	apricot
S4_3341685	4	3341685	5.24423736699825	Main_G_effect_additive	Max	Rust	apricot
S4_10850182	4	10850182	5.2179615992502	Main_G_effect_additive	Max	Rust	apricot
S4_10949697	4	10949697	5.1397834207599	Main_G_effect_additive	Max	Rust	apricot
S4_10837939	4	10837939	5.09247564910903	Main_G_effect_additive	Max	Rust	apricot
S4_11200597	4	11200597	4.80707874443528	Main_G_effect_additive	Max	Rust	apricot
S4_11201937	4	11201937	4.70841003115839	Main_G_effect_additive	Max	Rust	apricot
S5_11793012	5	11793012	4.784169415563	Main_G_effect_additive	Max	Rust	apricot
S6_975916	6	975916	6.52453641421586	Main_G_effect_additive	Max	Rust	apricot
S6_975427	6	975427	6.39907125336308	Main_G_effect_additive	Max	Rust	apricot
S6_974955	6	974955	5.57762254993391	Main_G_effect_additive	Max	Rust	apricot
S6_995737	6	995737	5.49387645253077	Main_G_effect_additive	Max	Rust	apricot
S6_990856	6	990856	4.58968375282861	Main_G_effect_additive	Max	Rust	apricot
S7_17098884	7	17098884	6.04630382789048	Main_G_effect_additive	Max	Rust	apricot
S7_17063911	7	17063911	5.17192179450185	Main_G_effect_additive	Max	Rust	apricot
S7_17123861	7	17123861	4.94221076362063	Main_G_effect_additive	Max	Rust	apricot
S7_17236143	7	17236143	4.88543579115124	Main_G_effect_additive	Max	Rust	apricot
S7_17120409	7	17120409	4.79709202297928	Main_G_effect_additive	Max	Rust	apricot
S7_17161218	7	17161218	4.79575185507773	Main_G_effect_additive	Max	Rust	apricot
S7_17199151	7	17199151	4.67671433394801	Main_G_effect_additive	Max	Rust	apricot
S8_7081393	8	7081393	7.03835614937281	Main_G_effect_additive	Max	Rust	apricot
S1_19574789	1	19574789	6.30406142237854	Main_G_effect_additive	AUDPC	Rust	apricot
S1_19957805	1	19957805	4.88471041189945	Main_G_effect_additive	AUDPC	Rust	apricot
S1_14303816	1	14303816	4.59845165215155	Main_G_effect_additive	AUDPC	Rust	apricot
S2_9583038	2	9583038	5.4257083290269	Main_G_effect_additive	AUDPC	Rust	apricot
S2_21546410	2	21546410	5.06520555012932	Main_G_effect_additive	AUDPC	Rust	apricot
S2_23507550	2	23507550	4.91063099452039	Main_G_effect_additive	AUDPC	Rust	apricot
S2_4847272	2	4847272	4.90176485288018	Main_G_effect_additive	AUDPC	Rust	apricot
S2_17888482	2	17888482	4.70045345075243	Main_G_effect_additive	AUDPC	Rust	apricot
S3_6592206	3	6592206	7.37877294930338	Main_G_effect_additive	AUDPC	Rust	apricot
S3_2170830	3	2170830	5.03236460697871	Main_G_effect_additive	AUDPC	Rust	apricot
S3_19932581	3	19932581	4.76731620550312	Main_G_effect_additive	AUDPC	Rust	apricot
S4_14842953	4	14842953	4.81010359857777	Main_G_effect_additive	AUDPC	Rust	apricot
S4_6766129	4	6766129	4.6909860475518	Main_G_effect_additive	AUDPC	Rust	apricot
S5_2877727	5	2877727	4.96849473519513	Main_G_effect_additive	AUDPC	Rust	apricot
S5_6277291	5	6277291	4.85394330955575	Main_G_effect_additive	AUDPC	Rust	apricot
S6_1781557	6	1781557	5.8804084736285	Main_G_effect_additive	AUDPC	Rust	apricot
S6_964011	6	964011	5.37456115894249	Main_G_effect_additive	AUDPC	Rust	apricot
S6_1427204	6	1427204	5.24259443011968	Main_G_effect_additive	AUDPC	Rust	apricot
S6_2879432	6	2879432	5.1073075707561	Main_G_effect_additive	AUDPC	Rust	apricot
S6_2878901	6	2878901	4.83960005035735	Main_G_effect_additive	AUDPC	Rust	apricot
S7_16748255	7	16748255	4.88878578281443	Main_G_effect_additive	AUDPC	Rust	apricot
S1_29762379	1	29762379	6.19039032907135	Main_G_effect_non_additive	Max	Rust	apricot
S1_29784429	1	29784429	5.20487063261184	Main_G_effect_non_additive	Max	Rust	apricot
S1_30958185	1	30958185	4.91458658574738	Main_G_effect_non_additive	Max	Rust	apricot
S1_29764363	1	29764363	4.62534636942894	Main_G_effect_non_additive	Max	Rust	apricot
S2_15059763	2	15059763	6.27464370770865	Main_G_effect_non_additive	Max	Rust	apricot
S2_15056137	2	15056137	5.73037058393324	Main_G_effect_non_additive	Max	Rust	apricot
S2_15057152	2	15057152	5.18354638146584	Main_G_effect_non_additive	Max	Rust	apricot
S2_19840061	2	19840061	4.77323421759073	Main_G_effect_non_additive	Max	Rust	apricot
S2_17462559	2	17462559	4.76946822157849	Main_G_effect_non_additive	Max	Rust	apricot
S2_21000976	2	21000976	4.54073634341561	Main_G_effect_non_additive	Max	Rust	apricot
S3_22762280	3	22762280	6.50258159438072	Main_G_effect_non_additive	Max	Rust	apricot
S3_22457297	3	22457297	5.35254475733045	Main_G_effect_non_additive	Max	Rust	apricot
S3_22474302	3	22474302	5.35254475733045	Main_G_effect_non_additive	Max	Rust	apricot
S3_22474978	3	22474978	5.35254475733045	Main_G_effect_non_additive	Max	Rust	apricot
S3_22507730	3	22507730	5.35254475733045	Main_G_effect_non_additive	Max	Rust	apricot
S3_22597076	3	22597076	4.76465652669637	Main_G_effect_non_additive	Max	Rust	apricot
S3_3538903	3	3538903	4.6527360860231	Main_G_effect_non_additive	Max	Rust	apricot
S3_21864069	3	21864069	4.61750417585203	Main_G_effect_non_additive	Max	Rust	apricot
S3_21878174	3	21878174	4.60302198423665	Main_G_effect_non_additive	Max	Rust	apricot
S3_22618755	3	22618755	4.58633796567833	Main_G_effect_non_additive	Max	Rust	apricot
S4_6672178	4	6672178	5.32972232921059	Main_G_effect_non_additive	Max	Rust	apricot
S5_12324943	5	12324943	5.9322726612863	Main_G_effect_non_additive	Max	Rust	apricot
S6_990866	6	990866	7.04302987836183	Main_G_effect_non_additive	Max	Rust	apricot
S6_1000950	6	1000950	6.90888795565538	Main_G_effect_non_additive	Max	Rust	apricot
S6_26289604	6	26289604	5.64963833637274	Main_G_effect_non_additive	Max	Rust	apricot
S6_26218876	6	26218876	5.57975201390919	Main_G_effect_non_additive	Max	Rust	apricot
S6_954745	6	954745	4.9483807672926	Main_G_effect_non_additive	Max	Rust	apricot
S6_1003091	6	1003091	4.81259221051686	Main_G_effect_non_additive	Max	Rust	apricot
S6_959279	6	959279	4.74931891138549	Main_G_effect_non_additive	Max	Rust	apricot
S6_26217504	6	26217504	4.74772542842119	Main_G_effect_non_additive	Max	Rust	apricot
S6_26243837	6	26243837	4.7381295897495	Main_G_effect_non_additive	Max	Rust	apricot
S2_16640500	2	16640500	4.83523907275984	Main_G_effect_non_additive	AUDPC	Rust	apricot
S5_12572040	5	12572040	5.49680848243066	Main_G_effect_non_additive	AUDPC	Rust	apricot
S6_1747835	6	1747835	4.66742650755717	Main_G_effect_non_additive	AUDPC	Rust	apricot
S1_13350003	1	13350003	4.66023842026427	Meta_GWAS	Max	Rust	apricot
S2_13251484	2	13251484	5.20601729398289	Meta_GWAS	Max	Rust	apricot
S2_15203350	2	15203350	4.95987153152465	Meta_GWAS	Max	Rust	apricot
S2_15197361	2	15197361	4.67122639421318	Meta_GWAS	Max	Rust	apricot
S3_2162959	3	2162959	4.60491668209737	Meta_GWAS	Max	Rust	apricot
S4_10755252	4	10755252	14.5434417177409	Meta_GWAS	Max	Rust	apricot
S4_12440794	4	12440794	11.6906911612026	Meta_GWAS	Max	Rust	apricot
S4_11135253	4	11135253	11.4299964296139	Meta_GWAS	Max	Rust	apricot
S4_11176226	4	11176226	10.5811864751054	Meta_GWAS	Max	Rust	apricot
S4_11028250	4	11028250	10.233400433063	Meta_GWAS	Max	Rust	apricot
S4_10837939	4	10837939	10.0054769213117	Meta_GWAS	Max	Rust	apricot
S4_11201563	4	11201563	9.87648882259482	Meta_GWAS	Max	Rust	apricot
S4_10819833	4	10819833	9.29703261036988	Meta_GWAS	Max	Rust	apricot
S4_11136702	4	11136702	8.86499716453639	Meta_GWAS	Max	Rust	apricot
S4_10850182	4	10850182	8.79924895844875	Meta_GWAS	Max	Rust	apricot
S4_11035466	4	11035466	8.77612773935062	Meta_GWAS	Max	Rust	apricot
S4_10871074	4	10871074	8.28620125740963	Meta_GWAS	Max	Rust	apricot
S4_11136099	4	11136099	8.20700309421177	Meta_GWAS	Max	Rust	apricot
S4_10949697	4	10949697	7.63311875802964	Meta_GWAS	Max	Rust	apricot
S4_12366140	4	12366140	7.45476915963106	Meta_GWAS	Max	Rust	apricot
S4_11114596	4	11114596	7.39450774778952	Meta_GWAS	Max	Rust	apricot
S4_12423514	4	12423514	7.15983040329481	Meta_GWAS	Max	Rust	apricot
S4_11048316	4	11048316	6.24257141025251	Meta_GWAS	Max	Rust	apricot
S4_12369822	4	12369822	5.91571320446503	Meta_GWAS	Max	Rust	apricot
S4_4623017	4	4623017	5.79645819392898	Meta_GWAS	Max	Rust	apricot
S4_14334543	4	14334543	5.7678310698679	Meta_GWAS	Max	Rust	apricot
S4_4811427	4	4811427	5.7049071504582	Meta_GWAS	Max	Rust	apricot
S4_12443415	4	12443415	5.43716914466986	Meta_GWAS	Max	Rust	apricot
S4_10398545	4	10398545	5.41363427722376	Meta_GWAS	Max	Rust	apricot
S4_12400417	4	12400417	5.29030923488968	Meta_GWAS	Max	Rust	apricot
S4_10750990	4	10750990	5.15008369955232	Meta_GWAS	Max	Rust	apricot
S4_10672164	4	10672164	5.14668008679165	Meta_GWAS	Max	Rust	apricot
S4_12431219	4	12431219	5.13019010130585	Meta_GWAS	Max	Rust	apricot
S4_10472713	4	10472713	5.07956949238856	Meta_GWAS	Max	Rust	apricot
S4_18919404	4	18919404	4.95972065501698	Meta_GWAS	Max	Rust	apricot
S4_11054956	4	11054956	4.88583068294524	Meta_GWAS	Max	Rust	apricot
S4_12437397	4	12437397	4.71629325363514	Meta_GWAS	Max	Rust	apricot
S4_11201937	4	11201937	4.5743133340154	Meta_GWAS	Max	Rust	apricot
S6_10695070	6	10695070	6.19211495773194	Meta_GWAS	Max	Rust	apricot
S6_975916	6	975916	5.41175254992705	Meta_GWAS	Max	Rust	apricot
S6_975427	6	975427	4.94015016953431	Meta_GWAS	Max	Rust	apricot
S7_3034719	7	3034719	6.23223330923504	Meta_GWAS	Max	Rust	apricot
S7_1125159	7	1125159	4.96714024429289	Meta_GWAS	Max	Rust	apricot
S8_7081393	8	7081393	6.7534398451433	Meta_GWAS	Max	Rust	apricot
S1_19574789	1	19574789	5.52498145898479	Meta_GWAS	AUDPC	Rust	apricot
S2_9583038	2	9583038	6.19908370189241	Meta_GWAS	AUDPC	Rust	apricot
S3_6592206	3	6592206	6.25602457801373	Meta_GWAS	AUDPC	Rust	apricot
S3_2170830	3	2170830	5.10936395523845	Meta_GWAS	AUDPC	Rust	apricot
S3_19932581	3	19932581	4.87561293173304	Meta_GWAS	AUDPC	Rust	apricot
S3_2602998	3	2602998	4.62917785948279	Meta_GWAS	AUDPC	Rust	apricot
S4_10755252	4	10755252	9.01796390854821	Meta_GWAS	AUDPC	Rust	apricot
S4_11135309	4	11135309	8.81843202490882	Meta_GWAS	AUDPC	Rust	apricot
S4_11136099	4	11136099	7.64043297099532	Meta_GWAS	AUDPC	Rust	apricot
S4_10850182	4	10850182	7.49157512201838	Meta_GWAS	AUDPC	Rust	apricot
S4_11136702	4	11136702	7.01944781631878	Meta_GWAS	AUDPC	Rust	apricot
S4_11035466	4	11035466	6.70860168775556	Meta_GWAS	AUDPC	Rust	apricot
S4_11114596	4	11114596	6.42303512968653	Meta_GWAS	AUDPC	Rust	apricot
S4_10750990	4	10750990	5.2242732299294	Meta_GWAS	AUDPC	Rust	apricot
S6_1781557	6	1781557	4.80479012144276	Meta_GWAS	AUDPC	Rust	apricot
S1_3295769	1	3295769	4.99875724242322	BE_2022	Max	Rust	apricot
S1_38615093	1	38615093	4.77263180195392	BE_2022	Max	Rust	apricot
S2_15206931	2	15206931	4.91981640354692	BE_2022	Max	Rust	apricot
S3_3652964	3	3652964	5.98435128085324	BE_2022	Max	Rust	apricot
S3_3644686	3	3644686	5.15078797049422	BE_2022	Max	Rust	apricot
S3_6079646	3	6079646	4.70089444349258	BE_2022	Max	Rust	apricot
S6_25533737	6	25533737	5.23686555963416	BE_2022	Max	Rust	apricot
S6_20319487	6	20319487	4.93407283344627	BE_2022	Max	Rust	apricot
S8_7081393	8	7081393	4.78107882023653	BE_2022	Max	Rust	apricot
S1_7256127	1	7256127	5.47348221118532	BE_2023	Max	Rust	apricot
S1_14898143	1	14898143	4.99853994118404	BE_2023	Max	Rust	apricot
S1_23840055	1	23840055	4.81995829074824	BE_2023	Max	Rust	apricot
S1_13350003	1	13350003	4.72795975750994	BE_2023	Max	Rust	apricot
S2_25996498	2	25996498	5.14452074651763	BE_2023	Max	Rust	apricot
S4_20659113	4	20659113	5.6370649286749	BE_2023	Max	Rust	apricot
S5_1573621	5	1573621	4.7895886581701	BE_2023	Max	Rust	apricot
S5_745490	5	745490	4.77787989503969	BE_2023	Max	Rust	apricot
S6_2865041	6	2865041	5.09489710545467	BE_2023	Max	Rust	apricot
S6_2900111	6	2900111	4.96420836865843	BE_2023	Max	Rust	apricot
S6_11678551	6	11678551	4.92745858438206	BE_2023	Max	Rust	apricot
S6_23975180	6	23975180	4.67688209467437	BE_2023	Max	Rust	apricot
S7_3034719	7	3034719	8.33806572910485	BE_2023	Max	Rust	apricot
S7_16242269	7	16242269	5.44917002845382	BE_2023	Max	Rust	apricot
S1_19574789	1	19574789	6.5680775206078	BE_2023	AUDPC	Rust	apricot
S1_4710615	1	4710615	5.32994565291376	BE_2023	AUDPC	Rust	apricot
S1_17899131	1	17899131	5.11806009817671	BE_2023	AUDPC	Rust	apricot
S1_23840055	1	23840055	4.70457932977353	BE_2023	AUDPC	Rust	apricot
S1_41679082	1	41679082	4.66645700569108	BE_2023	AUDPC	Rust	apricot
S2_9583038	2	9583038	7.77596613330513	BE_2023	AUDPC	Rust	apricot
S2_4847272	2	4847272	5.40723860564454	BE_2023	AUDPC	Rust	apricot
S2_17888482	2	17888482	5.2996871672401	BE_2023	AUDPC	Rust	apricot
S3_6592206	3	6592206	6.48125860412464	BE_2023	AUDPC	Rust	apricot
S3_2170830	3	2170830	6.43477343817002	BE_2023	AUDPC	Rust	apricot
S3_1066879	3	1066879	4.84560702565683	BE_2023	AUDPC	Rust	apricot
S3_14772896	3	14772896	4.71177082381267	BE_2023	AUDPC	Rust	apricot
S4_18946523	4	18946523	4.9427567178825	BE_2023	AUDPC	Rust	apricot
S6_25924988	6	25924988	5.69465273967131	BE_2023	AUDPC	Rust	apricot
S6_26772481	6	26772481	4.88668781022126	BE_2023	AUDPC	Rust	apricot
S6_13884139	6	13884139	4.8194084688238	BE_2023	AUDPC	Rust	apricot
S6_1964151	6	1964151	4.7145438195863	BE_2023	AUDPC	Rust	apricot
S8_13494140	8	13494140	5.01725890690015	BE_2023	AUDPC	Rust	apricot
S1_29747121	1	29747121	5.6081553519172	ST_2020	Max	Rust	apricot
S1_19312088	1	19312088	4.69842782956323	ST_2020	Max	Rust	apricot
S1_29784604	1	29784604	4.6965968759145	ST_2020	Max	Rust	apricot
S2_21122034	2	21122034	5.99519107045048	ST_2020	Max	Rust	apricot
S2_21546410	2	21546410	5.56627347688718	ST_2020	Max	Rust	apricot
S2_19243233	2	19243233	5.17060523842437	ST_2020	Max	Rust	apricot
S2_19752682	2	19752682	5.04476487646777	ST_2020	Max	Rust	apricot
S2_8170287	2	8170287	5.01273173602165	ST_2020	Max	Rust	apricot
S2_19283001	2	19283001	4.91689806618399	ST_2020	Max	Rust	apricot
S2_13251484	2	13251484	4.80427116126395	ST_2020	Max	Rust	apricot
S2_15206258	2	15206258	4.73323126292704	ST_2020	Max	Rust	apricot
S2_13920262	2	13920262	4.66298821092748	ST_2020	Max	Rust	apricot
S4_15553883	4	15553883	5.909560883224	ST_2020	Max	Rust	apricot
S4_24915026	4	24915026	5.46371555871085	ST_2020	Max	Rust	apricot
S4_18919404	4	18919404	4.85179699032678	ST_2020	Max	Rust	apricot
S4_3341685	4	3341685	4.69122632890422	ST_2020	Max	Rust	apricot
S4_18869645	4	18869645	4.68991272232295	ST_2020	Max	Rust	apricot
S5_3844924	5	3844924	5.24748356812906	ST_2020	Max	Rust	apricot
S5_9593433	5	9593433	4.72304662127245	ST_2020	Max	Rust	apricot
S6_975414	6	975414	7.01040696369563	ST_2020	Max	Rust	apricot
S6_6498706	6	6498706	6.87948716175462	ST_2020	Max	Rust	apricot
S6_976066	6	976066	6.82514684116834	ST_2020	Max	Rust	apricot
S6_990856	6	990856	5.72243926032145	ST_2020	Max	Rust	apricot
S6_995633	6	995633	5.7069418265223	ST_2020	Max	Rust	apricot
S6_974955	6	974955	5.54951354192996	ST_2020	Max	Rust	apricot
S7_17098884	7	17098884	5.91054306793977	ST_2020	Max	Rust	apricot
S7_17063911	7	17063911	5.0151372349533	ST_2020	Max	Rust	apricot
S7_17065896	7	17065896	4.85492487367175	ST_2020	Max	Rust	apricot
S7_17236143	7	17236143	4.72473923399512	ST_2020	Max	Rust	apricot
S7_17161218	7	17161218	4.66931952097815	ST_2020	Max	Rust	apricot
S7_17123861	7	17123861	4.60605791210959	ST_2020	Max	Rust	apricot
S8_7081393	8	7081393	8.6605063491217	ST_2020	Max	Rust	apricot
S8_17003762	8	17003762	5.68778730165772	ST_2020	Max	Rust	apricot
S2_15203350	2	15203350	5.59022887692792	ST_2021	Max	Rust	apricot
S2_21546410	2	21546410	5.44255807725409	ST_2021	Max	Rust	apricot
S2_15197777	2	15197777	5.3833636616441	ST_2021	Max	Rust	apricot
S2_15197361	2	15197361	4.76294314951891	ST_2021	Max	Rust	apricot
S2_25719266	2	25719266	4.69842439226608	ST_2021	Max	Rust	apricot
S3_5471993	3	5471993	5.1185592121213	ST_2021	Max	Rust	apricot
S3_20562050	3	20562050	5.04001973558655	ST_2021	Max	Rust	apricot
S3_4760282	3	4760282	4.86070368320026	ST_2021	Max	Rust	apricot
S3_20647083	3	20647083	4.7100249466612	ST_2021	Max	Rust	apricot
S3_20485347	3	20485347	4.64100040643353	ST_2021	Max	Rust	apricot
S4_11135253	4	11135253	11.5671693256115	ST_2021	Max	Rust	apricot
S4_12440794	4	12440794	11.1638265354528	ST_2021	Max	Rust	apricot
S4_10755252	4	10755252	10.1376659514729	ST_2021	Max	Rust	apricot
S4_11176226	4	11176226	9.84141977246223	ST_2021	Max	Rust	apricot
S4_11201563	4	11201563	9.1611440652174	ST_2021	Max	Rust	apricot
S4_11028250	4	11028250	8.89112942846703	ST_2021	Max	Rust	apricot
S4_11035466	4	11035466	8.15007313356016	ST_2021	Max	Rust	apricot
S4_10819833	4	10819833	8.12964181359734	ST_2021	Max	Rust	apricot
S4_10837939	4	10837939	8.08283995658486	ST_2021	Max	Rust	apricot
S4_11136702	4	11136702	8.00502759080736	ST_2021	Max	Rust	apricot
S4_10871074	4	10871074	7.74858456176689	ST_2021	Max	Rust	apricot
S4_11136099	4	11136099	7.60929927072541	ST_2021	Max	Rust	apricot
S4_12366140	4	12366140	7.34144387483796	ST_2021	Max	Rust	apricot
S4_10850182	4	10850182	7.31194790230985	ST_2021	Max	Rust	apricot
S4_12423514	4	12423514	7.30225584822708	ST_2021	Max	Rust	apricot
S4_11114596	4	11114596	6.8951609086474	ST_2021	Max	Rust	apricot
S4_10949830	4	10949830	6.31837695139516	ST_2021	Max	Rust	apricot
S4_11048316	4	11048316	6.00234866090698	ST_2021	Max	Rust	apricot
S4_11200597	4	11200597	5.93893873740959	ST_2021	Max	Rust	apricot
S4_11237383	4	11237383	5.83445821753055	ST_2021	Max	Rust	apricot
S4_11201937	4	11201937	5.78133276876175	ST_2021	Max	Rust	apricot
S4_12369822	4	12369822	5.76494505111924	ST_2021	Max	Rust	apricot
S4_10750990	4	10750990	5.66899766438253	ST_2021	Max	Rust	apricot
S4_11201225	4	11201225	5.5824272266042	ST_2021	Max	Rust	apricot
S4_12443415	4	12443415	5.53552868663494	ST_2021	Max	Rust	apricot
S4_8284769	4	8284769	5.37055539325163	ST_2021	Max	Rust	apricot
S4_14334543	4	14334543	5.25449883149236	ST_2021	Max	Rust	apricot
S4_12437397	4	12437397	5.2496514814231	ST_2021	Max	Rust	apricot
S4_12431219	4	12431219	5.06120947441322	ST_2021	Max	Rust	apricot
S4_4941417	4	4941417	5.04189493960865	ST_2021	Max	Rust	apricot
S4_12400417	4	12400417	4.98943427729193	ST_2021	Max	Rust	apricot
S4_10672164	4	10672164	4.9189360386534	ST_2021	Max	Rust	apricot
S4_11211374	4	11211374	4.89305288882815	ST_2021	Max	Rust	apricot
S4_4623017	4	4623017	4.87606731825649	ST_2021	Max	Rust	apricot
S4_11276859	4	11276859	4.84513791096153	ST_2021	Max	Rust	apricot
S4_17079967	4	17079967	4.79875041873159	ST_2021	Max	Rust	apricot
S4_6847388	4	6847388	4.73099353879455	ST_2021	Max	Rust	apricot
S4_18919404	4	18919404	4.62606428158857	ST_2021	Max	Rust	apricot
S5_9593654	5	9593654	4.88360397824541	ST_2021	Max	Rust	apricot
S6_974955	6	974955	5.45321320030646	ST_2021	Max	Rust	apricot
S6_975916	6	975916	5.29199747632714	ST_2021	Max	Rust	apricot
S6_975427	6	975427	5.28044911788597	ST_2021	Max	Rust	apricot
S6_995737	6	995737	4.92164716413536	ST_2021	Max	Rust	apricot
S6_10695070	6	10695070	4.91399242595645	ST_2021	Max	Rust	apricot
S6_6498706	6	6498706	4.63317489052302	ST_2021	Max	Rust	apricot
S7_15931462	7	15931462	5.85916072557764	ST_2021	Max	Rust	apricot
S7_17098939	7	17098939	5.31181160431511	ST_2021	Max	Rust	apricot
S7_13273989	7	13273989	5.19041059502727	ST_2021	Max	Rust	apricot
S7_17238039	7	17238039	5.02231654450272	ST_2021	Max	Rust	apricot
S7_17120409	7	17120409	5.00808124684319	ST_2021	Max	Rust	apricot
S7_15934181	7	15934181	4.92584431177933	ST_2021	Max	Rust	apricot
S7_17123861	7	17123861	4.83820626956661	ST_2021	Max	Rust	apricot
S7_13271459	7	13271459	4.80469903848092	ST_2021	Max	Rust	apricot
S7_17103267	7	17103267	4.77057291465175	ST_2021	Max	Rust	apricot
S7_15841176	7	15841176	4.71290258818779	ST_2021	Max	Rust	apricot
S7_17161218	7	17161218	4.69961774973357	ST_2021	Max	Rust	apricot
S8_7081393	8	7081393	6.89978671375636	ST_2021	Max	Rust	apricot
S8_2603685	8	2603685	5.09423329827581	ST_2021	Max	Rust	apricot
S1_189622	1	189622	6.07592655150783	ST_2022	Max	Rust	apricot
S1_35848	1	35848	5.39252168340336	ST_2022	Max	Rust	apricot
S1_20007827	1	20007827	5.13230476446867	ST_2022	Max	Rust	apricot
S1_2344704	1	2344704	4.75346522572457	ST_2022	Max	Rust	apricot
S1_1115116	1	1115116	4.7297224934276	ST_2022	Max	Rust	apricot
S2_13251484	2	13251484	5.81421674808602	ST_2022	Max	Rust	apricot
S2_13736565	2	13736565	5.23433703042455	ST_2022	Max	Rust	apricot
S3_17573070	3	17573070	4.73519087730203	ST_2022	Max	Rust	apricot
S4_10755252	4	10755252	12.6820293790679	ST_2022	Max	Rust	apricot
S4_11028250	4	11028250	9.35919345757073	ST_2022	Max	Rust	apricot
S4_11176226	4	11176226	9.17456200871395	ST_2022	Max	Rust	apricot
S4_10837939	4	10837939	8.82579954766707	ST_2022	Max	Rust	apricot
S4_10871074	4	10871074	8.72150266468834	ST_2022	Max	Rust	apricot
S4_10949697	4	10949697	8.41892820676002	ST_2022	Max	Rust	apricot
S4_11135253	4	11135253	8.38779806146165	ST_2022	Max	Rust	apricot
S4_11048316	4	11048316	8.10060230280061	ST_2022	Max	Rust	apricot
S4_11201563	4	11201563	7.95321121096792	ST_2022	Max	Rust	apricot
S4_11136702	4	11136702	7.91302533046766	ST_2022	Max	Rust	apricot
S4_10819833	4	10819833	7.81623488789535	ST_2022	Max	Rust	apricot
S4_4623017	4	4623017	7.78777370545132	ST_2022	Max	Rust	apricot
S4_11136099	4	11136099	7.70122416510582	ST_2022	Max	Rust	apricot
S4_11035466	4	11035466	7.60261160988784	ST_2022	Max	Rust	apricot
S4_4811427	4	4811427	7.17316907514472	ST_2022	Max	Rust	apricot
S4_10850182	4	10850182	7.12563353822187	ST_2022	Max	Rust	apricot
S4_15176614	4	15176614	7.04925242729461	ST_2022	Max	Rust	apricot
S4_12443415	4	12443415	6.29535609862477	ST_2022	Max	Rust	apricot
S4_11114596	4	11114596	5.96212789927048	ST_2022	Max	Rust	apricot
S4_4941417	4	4941417	5.92204767612257	ST_2022	Max	Rust	apricot
S4_12440794	4	12440794	5.85174032214667	ST_2022	Max	Rust	apricot
S4_11054927	4	11054927	5.65196166385271	ST_2022	Max	Rust	apricot
S4_9871317	4	9871317	5.52683658377104	ST_2022	Max	Rust	apricot
S4_4780747	4	4780747	5.49120223418409	ST_2022	Max	Rust	apricot
S4_4974777	4	4974777	5.38630754068234	ST_2022	Max	Rust	apricot
S4_21634444	4	21634444	5.21096059599981	ST_2022	Max	Rust	apricot
S4_14690985	4	14690985	5.18083415321167	ST_2022	Max	Rust	apricot
S4_10672164	4	10672164	5.1664306589607	ST_2022	Max	Rust	apricot
S4_18919404	4	18919404	5.1539665351755	ST_2022	Max	Rust	apricot
S4_11593247	4	11593247	5.10431816496514	ST_2022	Max	Rust	apricot
S4_20876522	4	20876522	5.07657538466956	ST_2022	Max	Rust	apricot
S4_10398545	4	10398545	5.06808157134908	ST_2022	Max	Rust	apricot
S4_10459626	4	10459626	4.96326124867404	ST_2022	Max	Rust	apricot
S4_10472713	4	10472713	4.88952409540526	ST_2022	Max	Rust	apricot
S4_14617542	4	14617542	4.83824040538124	ST_2022	Max	Rust	apricot
S4_15680158	4	15680158	4.76012863877719	ST_2022	Max	Rust	apricot
S4_10135622	4	10135622	4.75189139250732	ST_2022	Max	Rust	apricot
S4_16125546	4	16125546	4.72896037192304	ST_2022	Max	Rust	apricot
S4_10751121	4	10751121	4.68232078151729	ST_2022	Max	Rust	apricot
S4_6011980	4	6011980	4.67151705908914	ST_2022	Max	Rust	apricot
S4_10691233	4	10691233	4.64513617540067	ST_2022	Max	Rust	apricot
S4_20328459	4	20328459	4.63567199179149	ST_2022	Max	Rust	apricot
S4_11433489	4	11433489	4.60680459868031	ST_2022	Max	Rust	apricot
S5_6528263	5	6528263	5.02731084297894	ST_2022	Max	Rust	apricot
S6_976016	6	976016	6.22045406750106	ST_2022	Max	Rust	apricot
S6_975427	6	975427	5.89008614403191	ST_2022	Max	Rust	apricot
S6_995737	6	995737	4.91934624472438	ST_2022	Max	Rust	apricot
S6_974955	6	974955	4.85745936387762	ST_2022	Max	Rust	apricot
S8_4346740	8	4346740	4.90208013478197	ST_2022	Max	Rust	apricot
S8_7081393	8	7081393	4.78357437208348	ST_2022	Max	Rust	apricot
S8_5239755	8	5239755	4.62121045815397	ST_2022	Max	Rust	apricot
S3_2162959	3	2162959	6.55433247068053	ST_2023	Max	Rust	apricot
S5_6277291	5	6277291	4.95015203567955	ST_2023	Max	Rust	apricot
S5_1515017	5	1515017	4.89909829998763	ST_2023	Max	Rust	apricot
S6_23529548	6	23529548	4.65442688526236	ST_2023	Max	Rust	apricot
S7_19706519	7	19706519	6.60906655392989	ST_2023	Max	Rust	apricot
S7_19021193	7	19021193	5.27160820501267	ST_2023	Max	Rust	apricot
S7_6789808	7	6789808	4.61294845398441	ST_2023	Max	Rust	apricot
S8_8497053	8	8497053	5.32163389876198	ST_2023	Max	Rust	apricot
S8_544725	8	544725	5.02079175794884	ST_2023	Max	Rust	apricot
S8_651465	8	651465	4.82292960664905	ST_2023	Max	Rust	apricot
S8_9963124	8	9963124	4.68041547306214	ST_2023	Max	Rust	apricot
S2_21546410	2	21546410	4.78534767790902	ST_2023	AUDPC	Rust	apricot
S3_6592206	3	6592206	4.87873793253731	ST_2023	AUDPC	Rust	apricot
S3_5993573	3	5993573	4.66152224342877	ST_2023	AUDPC	Rust	apricot
S3_19932581	3	19932581	4.62513904350373	ST_2023	AUDPC	Rust	apricot
S4_11135309	4	11135309	8.34176503910292	ST_2023	AUDPC	Rust	apricot
S4_10755252	4	10755252	7.69842835351231	ST_2023	AUDPC	Rust	apricot
S4_10850182	4	10850182	7.37351654382488	ST_2023	AUDPC	Rust	apricot
S4_11136702	4	11136702	7.06709638434757	ST_2023	AUDPC	Rust	apricot
S4_11035466	4	11035466	6.87261318331035	ST_2023	AUDPC	Rust	apricot
S4_11136099	4	11136099	6.76382609704281	ST_2023	AUDPC	Rust	apricot
S4_11114596	4	11114596	6.28756095455925	ST_2023	AUDPC	Rust	apricot
S4_11054956	4	11054956	4.76643874862084	ST_2023	AUDPC	Rust	apricot
S5_6277291	5	6277291	5.91441304167399	ST_2023	AUDPC	Rust	apricot
S6_1781557	6	1781557	5.06117198126189	ST_2023	AUDPC	Rust	apricot
S7_19021193	7	19021193	6.01047440914809	ST_2023	AUDPC	Rust	apricot
S8_14671558	8	14671558	5.93911917787346	ST_2023	AUDPC	Rust	apricot
S8_18787335	8	18787335	4.75641365193763	ST_2023	AUDPC	Rust	apricot
S2_13251484	2	13251484	5.06649925768494	MTMM_common	Max	Rust	apricot
S4_11135253	4	11135253	4.68802459405221	MTMM_common	Max	Rust	apricot
S4_11176226	4	11176226	4.6649414788081	MTMM_common	Max	Rust	apricot
S4_10755252	4	10755252	4.61029478522434	MTMM_common	Max	Rust	apricot
S6_975916	6	975916	5.30958178851102	MTMM_common	Max	Rust	apricot
S6_975427	6	975427	5.03260936304301	MTMM_common	Max	Rust	apricot
S7_17098884	7	17098884	4.86788166396328	MTMM_common	Max	Rust	apricot
S8_7081393	8	7081393	5.29820158310635	MTMM_common	Max	Rust	apricot
S1_19574789	1	19574789	5.14285742281232	MTMM_common	AUDPC	Rust	apricot
S2_17888482	2	17888482	4.85445377644134	MTMM_common	AUDPC	Rust	apricot
S2_9583038	2	9583038	4.81626991070248	MTMM_common	AUDPC	Rust	apricot
S2_13252041	2	13252041	4.60800878440066	MTMM_common	AUDPC	Rust	apricot
S3_6592206	3	6592206	5.74782557127316	MTMM_common	AUDPC	Rust	apricot
S3_19932581	3	19932581	5.29564721454588	MTMM_common	AUDPC	Rust	apricot
S3_2170830	3	2170830	5.20973447943806	MTMM_common	AUDPC	Rust	apricot
S1_7256127	1	7256127	4.75884429860791	MTMM_full	Max	Rust	apricot
S1_863283	1	863283	4.70126009403733	MTMM_full	Max	Rust	apricot
S1_19421032	1	19421032	4.60750220381583	MTMM_full	Max	Rust	apricot
S1_34208112	1	34208112	4.55502292255111	MTMM_full	Max	Rust	apricot
S3_5318130	3	5318130	4.72567586177623	MTMM_full	Max	Rust	apricot
S3_19100080	3	19100080	4.69441932567756	MTMM_full	Max	Rust	apricot
S3_5380123	3	5380123	4.66560843084394	MTMM_full	Max	Rust	apricot
S3_2162959	3	2162959	4.65899349430898	MTMM_full	Max	Rust	apricot
S4_10755252	4	10755252	7.3651282777381	MTMM_full	Max	Rust	apricot
S4_11135253	4	11135253	6.21195286875415	MTMM_full	Max	Rust	apricot
S4_11028250	4	11028250	6.16520408031582	MTMM_full	Max	Rust	apricot
S4_11176226	4	11176226	6.07782588473187	MTMM_full	Max	Rust	apricot
S4_12440794	4	12440794	5.97779500960202	MTMM_full	Max	Rust	apricot
S4_11201563	4	11201563	5.61184508398656	MTMM_full	Max	Rust	apricot
S4_10837939	4	10837939	5.58668132554712	MTMM_full	Max	Rust	apricot
S4_10819833	4	10819833	5.41792568875203	MTMM_full	Max	Rust	apricot
S4_12366140	4	12366140	5.3149278509181	MTMM_full	Max	Rust	apricot
S4_11136099	4	11136099	5.29864807728245	MTMM_full	Max	Rust	apricot
S4_10850223	4	10850223	5.1951567560821	MTMM_full	Max	Rust	apricot
S4_12423514	4	12423514	5.13794369910471	MTMM_full	Max	Rust	apricot
S4_11035466	4	11035466	5.11279909548347	MTMM_full	Max	Rust	apricot
S4_12431219	4	12431219	5.07743574603744	MTMM_full	Max	Rust	apricot
S4_11136702	4	11136702	4.89799694636685	MTMM_full	Max	Rust	apricot
S4_10949697	4	10949697	4.76177207932542	MTMM_full	Max	Rust	apricot
S4_11114596	4	11114596	4.67422527348019	MTMM_full	Max	Rust	apricot
S6_21063554	6	21063554	5.38360527664761	MTMM_full	Max	Rust	apricot
S7_1125159	7	1125159	4.89563611844086	MTMM_full	Max	Rust	apricot
S8_7081393	8	7081393	5.52335430332558	MTMM_full	Max	Rust	apricot
S2_9583038	2	9583038	6.3538034168082	MTMM_full	AUDPC	Rust	apricot
S3_6592206	3	6592206	4.9467146143161	MTMM_full	AUDPC	Rust	apricot
S3_2170830	3	2170830	4.64635255725682	MTMM_full	AUDPC	Rust	apricot
S4_10755252	4	10755252	7.14227747864037	MTMM_full	AUDPC	Rust	apricot
S4_11135309	4	11135309	7.00902112313662	MTMM_full	AUDPC	Rust	apricot
S4_11136099	4	11136099	6.99693329290067	MTMM_full	AUDPC	Rust	apricot
S4_10850223	4	10850223	6.5917286543392	MTMM_full	AUDPC	Rust	apricot
S4_11136702	4	11136702	6.05074752660561	MTMM_full	AUDPC	Rust	apricot
S4_11114596	4	11114596	5.80229297373117	MTMM_full	AUDPC	Rust	apricot
S4_11035466	4	11035466	5.7618329254509	MTMM_full	AUDPC	Rust	apricot
S8_18787340	8	18787340	4.76416247646854	MTMM_full	AUDPC	Rust	apricot
S1_863283	1	863283	4.98652811391613	MTMM_gei	Max	Rust	apricot
S1_34208112	1	34208112	4.98172932166241	MTMM_gei	Max	Rust	apricot
S1_19421032	1	19421032	4.66532241949606	MTMM_gei	Max	Rust	apricot
S1_17899131	1	17899131	4.64891501286563	MTMM_gei	Max	Rust	apricot
S3_5318130	3	5318130	5.1586134352452	MTMM_gei	Max	Rust	apricot
S3_19100080	3	19100080	5.12491175671567	MTMM_gei	Max	Rust	apricot
S4_12366140	4	12366140	4.81734685479068	MTMM_gei	Max	Rust	apricot
S4_12431219	4	12431219	4.70509298777446	MTMM_gei	Max	Rust	apricot
S4_12423514	4	12423514	4.63920521914853	MTMM_gei	Max	Rust	apricot
S6_21063554	6	21063554	5.64325170802226	MTMM_gei	Max	Rust	apricot
S1_8546545	1	8546545	4.74356394532314	MTMM_gei	AUDPC	Rust	apricot
S2_56186	2	56186	4.85050247607552	MTMM_gei	AUDPC	Rust	apricot
S3_2169534	3	2169534	5.15060434619966	MTMM_gei	AUDPC	Rust	apricot
S3_2170808	3	2170808	4.76406725661429	MTMM_gei	AUDPC	Rust	apricot
S3_16978941	3	16978941	4.7069255450393	MTMM_gei	AUDPC	Rust	apricot
S4_10850223	4	10850223	6.27877952534356	MTMM_gei	AUDPC	Rust	apricot
S4_11136099	4	11136099	6.17480855590127	MTMM_gei	AUDPC	Rust	apricot
S4_10755252	4	10755252	5.93901380828591	MTMM_gei	AUDPC	Rust	apricot
S4_11135253	4	11135253	5.7251475407974	MTMM_gei	AUDPC	Rust	apricot
S4_11114596	4	11114596	4.97877662172579	MTMM_gei	AUDPC	Rust	apricot
S4_10061518	4	10061518	4.792992809116	MTMM_gei	AUDPC	Rust	apricot
S4_11136702	4	11136702	4.74881764235517	MTMM_gei	AUDPC	Rust	apricot
S4_20230573	4	20230573	4.5687730983204	MTMM_gei	AUDPC	Rust	apricot
S2_19749245	2	19749245	6.85375378680886	Main_G_effect_additive	Max	Rust_leaf_fall	apricot
S2_15195792	2	15195792	6.13294042961845	Main_G_effect_additive	Max	Rust_leaf_fall	apricot
S2_19233762	2	19233762	6.01524478078197	Main_G_effect_additive	Max	Rust_leaf_fall	apricot
S2_13251484	2	13251484	5.89768622200276	Main_G_effect_additive	Max	Rust_leaf_fall	apricot
S2_21546410	2	21546410	5.77656720241272	Main_G_effect_additive	Max	Rust_leaf_fall	apricot
S2_19243233	2	19243233	5.39959368623987	Main_G_effect_additive	Max	Rust_leaf_fall	apricot
S2_15202662	2	15202662	5.30673404576131	Main_G_effect_additive	Max	Rust_leaf_fall	apricot
S2_21122034	2	21122034	5.21170509296386	Main_G_effect_additive	Max	Rust_leaf_fall	apricot
S2_15203546	2	15203546	5.15805186114445	Main_G_effect_additive	Max	Rust_leaf_fall	apricot
S2_15197361	2	15197361	5.01472084119663	Main_G_effect_additive	Max	Rust_leaf_fall	apricot
S2_19750474	2	19750474	4.88108090643207	Main_G_effect_additive	Max	Rust_leaf_fall	apricot
S2_15195361	2	15195361	4.83010460889141	Main_G_effect_additive	Max	Rust_leaf_fall	apricot
S2_15206465	2	15206465	4.76916171485017	Main_G_effect_additive	Max	Rust_leaf_fall	apricot
S2_26709304	2	26709304	4.69438297849455	Main_G_effect_additive	Max	Rust_leaf_fall	apricot
S2_19750031	2	19750031	4.67384342334006	Main_G_effect_additive	Max	Rust_leaf_fall	apricot
S2_19228963	2	19228963	4.63677511826607	Main_G_effect_additive	Max	Rust_leaf_fall	apricot
S2_19283001	2	19283001	4.58661375925004	Main_G_effect_additive	Max	Rust_leaf_fall	apricot
S2_15197777	2	15197777	4.55284801266983	Main_G_effect_additive	Max	Rust_leaf_fall	apricot
S3_830262	3	830262	5.79264284767238	Main_G_effect_additive	Max	Rust_leaf_fall	apricot
S3_3761472	3	3761472	5.07973865492697	Main_G_effect_additive	Max	Rust_leaf_fall	apricot
S3_3763013	3	3763013	5.02688769235809	Main_G_effect_additive	Max	Rust_leaf_fall	apricot
S3_829339	3	829339	4.62946507835752	Main_G_effect_additive	Max	Rust_leaf_fall	apricot
S4_11201563	4	11201563	10.9908417720393	Main_G_effect_additive	Max	Rust_leaf_fall	apricot
S4_11135253	4	11135253	10.0135728072042	Main_G_effect_additive	Max	Rust_leaf_fall	apricot
S4_10755252	4	10755252	9.37207582712995	Main_G_effect_additive	Max	Rust_leaf_fall	apricot
S4_11176226	4	11176226	9.29729873500091	Main_G_effect_additive	Max	Rust_leaf_fall	apricot
S4_10850223	4	10850223	8.86380745297866	Main_G_effect_additive	Max	Rust_leaf_fall	apricot
S4_10819833	4	10819833	8.43975670683465	Main_G_effect_additive	Max	Rust_leaf_fall	apricot
S4_10949830	4	10949830	8.02048157907626	Main_G_effect_additive	Max	Rust_leaf_fall	apricot
S4_11035466	4	11035466	7.99256728058282	Main_G_effect_additive	Max	Rust_leaf_fall	apricot
S4_11136702	4	11136702	7.93492697434407	Main_G_effect_additive	Max	Rust_leaf_fall	apricot
S4_11028250	4	11028250	7.92901147787036	Main_G_effect_additive	Max	Rust_leaf_fall	apricot
S4_11136099	4	11136099	7.79007929732314	Main_G_effect_additive	Max	Rust_leaf_fall	apricot
S4_10871074	4	10871074	7.28324447126136	Main_G_effect_additive	Max	Rust_leaf_fall	apricot
S4_11114596	4	11114596	7.24642201084211	Main_G_effect_additive	Max	Rust_leaf_fall	apricot
S4_11048316	4	11048316	6.89140428794045	Main_G_effect_additive	Max	Rust_leaf_fall	apricot
S4_10837939	4	10837939	6.43909298152212	Main_G_effect_additive	Max	Rust_leaf_fall	apricot
S4_10691233	4	10691233	6.00599363076092	Main_G_effect_additive	Max	Rust_leaf_fall	apricot
S4_6017936	4	6017936	5.61446116873123	Main_G_effect_additive	Max	Rust_leaf_fall	apricot
S4_10753811	4	10753811	5.4473069681014	Main_G_effect_additive	Max	Rust_leaf_fall	apricot
S4_10761086	4	10761086	5.40652063751855	Main_G_effect_additive	Max	Rust_leaf_fall	apricot
S4_11201257	4	11201257	5.37671688221056	Main_G_effect_additive	Max	Rust_leaf_fall	apricot
S4_5985634	4	5985634	5.08508267434829	Main_G_effect_additive	Max	Rust_leaf_fall	apricot
S4_12440794	4	12440794	5.04027661873602	Main_G_effect_additive	Max	Rust_leaf_fall	apricot
S4_11200597	4	11200597	5.03821576825884	Main_G_effect_additive	Max	Rust_leaf_fall	apricot
S4_5985919	4	5985919	5.01467933878058	Main_G_effect_additive	Max	Rust_leaf_fall	apricot
S4_12366140	4	12366140	4.99186757114557	Main_G_effect_additive	Max	Rust_leaf_fall	apricot
S4_6337582	4	6337582	4.96627426977195	Main_G_effect_additive	Max	Rust_leaf_fall	apricot
S4_10672164	4	10672164	4.88780058551278	Main_G_effect_additive	Max	Rust_leaf_fall	apricot
S4_11501033	4	11501033	4.87599959072788	Main_G_effect_additive	Max	Rust_leaf_fall	apricot
S4_8281140	4	8281140	4.82975877929929	Main_G_effect_additive	Max	Rust_leaf_fall	apricot
S4_4623017	4	4623017	4.7795644719569	Main_G_effect_additive	Max	Rust_leaf_fall	apricot
S4_9871317	4	9871317	4.74018881643652	Main_G_effect_additive	Max	Rust_leaf_fall	apricot
S4_11175356	4	11175356	4.72834160676959	Main_G_effect_additive	Max	Rust_leaf_fall	apricot
S4_5986448	4	5986448	4.72392613983321	Main_G_effect_additive	Max	Rust_leaf_fall	apricot
S4_12443415	4	12443415	4.71994357099311	Main_G_effect_additive	Max	Rust_leaf_fall	apricot
S4_4941417	4	4941417	4.71362585844368	Main_G_effect_additive	Max	Rust_leaf_fall	apricot
S4_11202640	4	11202640	4.70966664821865	Main_G_effect_additive	Max	Rust_leaf_fall	apricot
S4_11054956	4	11054956	4.70495394424549	Main_G_effect_additive	Max	Rust_leaf_fall	apricot
S4_1379283	4	1379283	4.68397013729719	Main_G_effect_additive	Max	Rust_leaf_fall	apricot
S4_5988841	4	5988841	4.67976150264628	Main_G_effect_additive	Max	Rust_leaf_fall	apricot
S4_4576869	4	4576869	4.5991394293617	Main_G_effect_additive	Max	Rust_leaf_fall	apricot
S4_11002456	4	11002456	4.55578420247206	Main_G_effect_additive	Max	Rust_leaf_fall	apricot
S4_6002570	4	6002570	4.55433719688923	Main_G_effect_additive	Max	Rust_leaf_fall	apricot
S6_995494	6	995494	7.07353690454205	Main_G_effect_additive	Max	Rust_leaf_fall	apricot
S6_975502	6	975502	6.6785592208345	Main_G_effect_additive	Max	Rust_leaf_fall	apricot
S6_14432541	6	14432541	6.19062407603723	Main_G_effect_additive	Max	Rust_leaf_fall	apricot
S6_976016	6	976016	6.18035732621359	Main_G_effect_additive	Max	Rust_leaf_fall	apricot
S6_990856	6	990856	5.79104577303945	Main_G_effect_additive	Max	Rust_leaf_fall	apricot
S6_974955	6	974955	5.05578380781878	Main_G_effect_additive	Max	Rust_leaf_fall	apricot
S7_4018761	7	4018761	4.62273230860425	Main_G_effect_additive	Max	Rust_leaf_fall	apricot
S1_42837865	1	42837865	4.85892362580387	Main_G_effect_additive	AUDPC	Rust_leaf_fall	apricot
S1_20249342	1	20249342	4.75263019989056	Main_G_effect_additive	AUDPC	Rust_leaf_fall	apricot
S2_13251484	2	13251484	6.04313940826313	Main_G_effect_additive	AUDPC	Rust_leaf_fall	apricot
S2_19228963	2	19228963	5.09369143622199	Main_G_effect_additive	AUDPC	Rust_leaf_fall	apricot
S2_21546410	2	21546410	4.8161254829038	Main_G_effect_additive	AUDPC	Rust_leaf_fall	apricot
S2_15202662	2	15202662	4.7310716336531	Main_G_effect_additive	AUDPC	Rust_leaf_fall	apricot
S2_3464915	2	3464915	4.59321963928696	Main_G_effect_additive	AUDPC	Rust_leaf_fall	apricot
S2_15195856	2	15195856	4.56263469185702	Main_G_effect_additive	AUDPC	Rust_leaf_fall	apricot
S3_6884268	3	6884268	5.01400620815478	Main_G_effect_additive	AUDPC	Rust_leaf_fall	apricot
S3_8808784	3	8808784	4.66589938494831	Main_G_effect_additive	AUDPC	Rust_leaf_fall	apricot
S4_11135253	4	11135253	7.77690639216926	Main_G_effect_additive	AUDPC	Rust_leaf_fall	apricot
S4_10755252	4	10755252	6.76656107150982	Main_G_effect_additive	AUDPC	Rust_leaf_fall	apricot
S4_11176226	4	11176226	6.71265771531893	Main_G_effect_additive	AUDPC	Rust_leaf_fall	apricot
S4_11201563	4	11201563	6.59898186616716	Main_G_effect_additive	AUDPC	Rust_leaf_fall	apricot
S4_11136702	4	11136702	6.42592373115405	Main_G_effect_additive	AUDPC	Rust_leaf_fall	apricot
S4_11035466	4	11035466	6.36436324220475	Main_G_effect_additive	AUDPC	Rust_leaf_fall	apricot
S4_10819833	4	10819833	6.01763108412204	Main_G_effect_additive	AUDPC	Rust_leaf_fall	apricot
S4_11136099	4	11136099	5.82651481299182	Main_G_effect_additive	AUDPC	Rust_leaf_fall	apricot
S4_11114596	4	11114596	5.76827082484789	Main_G_effect_additive	AUDPC	Rust_leaf_fall	apricot
S4_10850223	4	10850223	5.75758497552084	Main_G_effect_additive	AUDPC	Rust_leaf_fall	apricot
S4_11028250	4	11028250	5.68569589607868	Main_G_effect_additive	AUDPC	Rust_leaf_fall	apricot
S4_10837939	4	10837939	5.50991840937541	Main_G_effect_additive	AUDPC	Rust_leaf_fall	apricot
S4_11052556	4	11052556	5.2046713977821	Main_G_effect_additive	AUDPC	Rust_leaf_fall	apricot
S4_20884569	4	20884569	5.01035930081839	Main_G_effect_additive	AUDPC	Rust_leaf_fall	apricot
S4_13960899	4	13960899	4.79108357895047	Main_G_effect_additive	AUDPC	Rust_leaf_fall	apricot
S4_5594942	4	5594942	4.73646239660931	Main_G_effect_additive	AUDPC	Rust_leaf_fall	apricot
S4_10753811	4	10753811	4.69792372693927	Main_G_effect_additive	AUDPC	Rust_leaf_fall	apricot
S4_10871074	4	10871074	4.65235238100599	Main_G_effect_additive	AUDPC	Rust_leaf_fall	apricot
S4_13961464	4	13961464	4.63336304668226	Main_G_effect_additive	AUDPC	Rust_leaf_fall	apricot
S6_995494	6	995494	9.22251528823776	Main_G_effect_additive	AUDPC	Rust_leaf_fall	apricot
S6_975560	6	975560	6.64377088355472	Main_G_effect_additive	AUDPC	Rust_leaf_fall	apricot
S6_990856	6	990856	4.71322531428551	Main_G_effect_additive	AUDPC	Rust_leaf_fall	apricot
S1_29156315	1	29156315	5.07809540662052	Main_G_effect_non_additive	Max	Rust_leaf_fall	apricot
S1_25935096	1	25935096	4.76873644023922	Main_G_effect_non_additive	Max	Rust_leaf_fall	apricot
S1_29784429	1	29784429	4.70650809244716	Main_G_effect_non_additive	Max	Rust_leaf_fall	apricot
S1_29764363	1	29764363	4.69791856596145	Main_G_effect_non_additive	Max	Rust_leaf_fall	apricot
S1_27535216	1	27535216	4.69198800781686	Main_G_effect_non_additive	Max	Rust_leaf_fall	apricot
S1_29762379	1	29762379	4.61035067926257	Main_G_effect_non_additive	Max	Rust_leaf_fall	apricot
S2_19233762	2	19233762	8.69343873910933	Main_G_effect_non_additive	Max	Rust_leaf_fall	apricot
S2_17136016	2	17136016	5.95684703175266	Main_G_effect_non_additive	Max	Rust_leaf_fall	apricot
S2_15057152	2	15057152	5.81514378426611	Main_G_effect_non_additive	Max	Rust_leaf_fall	apricot
S2_15056137	2	15056137	5.33260882854988	Main_G_effect_non_additive	Max	Rust_leaf_fall	apricot
S2_15059819	2	15059819	5.31124638028979	Main_G_effect_non_additive	Max	Rust_leaf_fall	apricot
S2_21445800	2	21445800	5.3031369128067	Main_G_effect_non_additive	Max	Rust_leaf_fall	apricot
S2_15196081	2	15196081	5.12775101061263	Main_G_effect_non_additive	Max	Rust_leaf_fall	apricot
S2_19840061	2	19840061	5.05161628711985	Main_G_effect_non_additive	Max	Rust_leaf_fall	apricot
S2_15197065	2	15197065	4.97850386022531	Main_G_effect_non_additive	Max	Rust_leaf_fall	apricot
S2_15197686	2	15197686	4.7697693293014	Main_G_effect_non_additive	Max	Rust_leaf_fall	apricot
S2_15195530	2	15195530	4.61031385370118	Main_G_effect_non_additive	Max	Rust_leaf_fall	apricot
S2_19750246	2	19750246	4.59560283923758	Main_G_effect_non_additive	Max	Rust_leaf_fall	apricot
S2_15202282	2	15202282	4.5493160793442	Main_G_effect_non_additive	Max	Rust_leaf_fall	apricot
S3_4385959	3	4385959	5.84715967332678	Main_G_effect_non_additive	Max	Rust_leaf_fall	apricot
S3_21810161	3	21810161	5.00371035631486	Main_G_effect_non_additive	Max	Rust_leaf_fall	apricot
S3_21808357	3	21808357	4.9280859833521	Main_G_effect_non_additive	Max	Rust_leaf_fall	apricot
S3_7774842	3	7774842	4.57338713594905	Main_G_effect_non_additive	Max	Rust_leaf_fall	apricot
S4_10820035	4	10820035	5.2673304979443	Main_G_effect_non_additive	Max	Rust_leaf_fall	apricot
S4_10761086	4	10761086	5.04324856574207	Main_G_effect_non_additive	Max	Rust_leaf_fall	apricot
S4_10672164	4	10672164	4.91943399004767	Main_G_effect_non_additive	Max	Rust_leaf_fall	apricot
S4_10691233	4	10691233	4.91943399004767	Main_G_effect_non_additive	Max	Rust_leaf_fall	apricot
S4_11497160	4	11497160	4.65066444263649	Main_G_effect_non_additive	Max	Rust_leaf_fall	apricot
S4_23056142	4	23056142	4.56186534295351	Main_G_effect_non_additive	Max	Rust_leaf_fall	apricot
S5_9634741	5	9634741	4.88961571971074	Main_G_effect_non_additive	Max	Rust_leaf_fall	apricot
S5_12319967	5	12319967	4.69596156347863	Main_G_effect_non_additive	Max	Rust_leaf_fall	apricot
S5_12324943	5	12324943	4.68173509364298	Main_G_effect_non_additive	Max	Rust_leaf_fall	apricot
S6_990856	6	990856	7.2473180516002	Main_G_effect_non_additive	Max	Rust_leaf_fall	apricot
S6_1000862	6	1000862	6.0289439079617	Main_G_effect_non_additive	Max	Rust_leaf_fall	apricot
S6_954745	6	954745	5.89534156001478	Main_G_effect_non_additive	Max	Rust_leaf_fall	apricot
S6_995395	6	995395	5.74493348337255	Main_G_effect_non_additive	Max	Rust_leaf_fall	apricot
S6_959244	6	959244	5.7021824613174	Main_G_effect_non_additive	Max	Rust_leaf_fall	apricot
S6_1003091	6	1003091	5.46834862427078	Main_G_effect_non_additive	Max	Rust_leaf_fall	apricot
S6_2006430	6	2006430	5.2320938822636	Main_G_effect_non_additive	Max	Rust_leaf_fall	apricot
S6_21495104	6	21495104	4.56581662764388	Main_G_effect_non_additive	Max	Rust_leaf_fall	apricot
S8_14284275	8	14284275	6.91089326031216	Main_G_effect_non_additive	Max	Rust_leaf_fall	apricot
S1_29156315	1	29156315	4.60704517639875	Main_G_effect_non_additive	AUDPC	Rust_leaf_fall	apricot
S2_21445800	2	21445800	5.09635201491338	Main_G_effect_non_additive	AUDPC	Rust_leaf_fall	apricot
S2_13035971	2	13035971	4.8226014061435	Main_G_effect_non_additive	AUDPC	Rust_leaf_fall	apricot
S2_17462559	2	17462559	4.71938633510289	Main_G_effect_non_additive	AUDPC	Rust_leaf_fall	apricot
S2_19233762	2	19233762	4.53719892634842	Main_G_effect_non_additive	AUDPC	Rust_leaf_fall	apricot
S3_4385959	3	4385959	5.30002028486591	Main_G_effect_non_additive	AUDPC	Rust_leaf_fall	apricot
S4_22996826	4	22996826	5.71275862366365	Main_G_effect_non_additive	AUDPC	Rust_leaf_fall	apricot
S4_23020776	4	23020776	5.18011344460237	Main_G_effect_non_additive	AUDPC	Rust_leaf_fall	apricot
S4_7000656	4	7000656	5.05616583805379	Main_G_effect_non_additive	AUDPC	Rust_leaf_fall	apricot
S4_22744312	4	22744312	4.95407036765488	Main_G_effect_non_additive	AUDPC	Rust_leaf_fall	apricot
S4_22782964	4	22782964	4.86200971958878	Main_G_effect_non_additive	AUDPC	Rust_leaf_fall	apricot
S4_10672164	4	10672164	4.70551537261002	Main_G_effect_non_additive	AUDPC	Rust_leaf_fall	apricot
S4_10691233	4	10691233	4.70551537261002	Main_G_effect_non_additive	AUDPC	Rust_leaf_fall	apricot
S5_12595698	5	12595698	4.68221038396495	Main_G_effect_non_additive	AUDPC	Rust_leaf_fall	apricot
S6_990856	6	990856	6.12324910548667	Main_G_effect_non_additive	AUDPC	Rust_leaf_fall	apricot
S6_954745	6	954745	5.51495733555537	Main_G_effect_non_additive	AUDPC	Rust_leaf_fall	apricot
S6_1000950	6	1000950	5.26390274455771	Main_G_effect_non_additive	AUDPC	Rust_leaf_fall	apricot
S6_959244	6	959244	5.19723264107	Main_G_effect_non_additive	AUDPC	Rust_leaf_fall	apricot
S6_1747835	6	1747835	4.6781351241661	Main_G_effect_non_additive	AUDPC	Rust_leaf_fall	apricot
S2_19749245	2	19749245	6.64490720739847	Meta_GWAS	Max	Rust_leaf_fall	apricot
S2_15195792	2	15195792	6.44109721635269	Meta_GWAS	Max	Rust_leaf_fall	apricot
S2_15197777	2	15197777	5.47440659717925	Meta_GWAS	Max	Rust_leaf_fall	apricot
S2_19233762	2	19233762	5.35842168802536	Meta_GWAS	Max	Rust_leaf_fall	apricot
S2_15202662	2	15202662	5.13161757471459	Meta_GWAS	Max	Rust_leaf_fall	apricot
S2_15203546	2	15203546	5.11933147865577	Meta_GWAS	Max	Rust_leaf_fall	apricot
S2_13251484	2	13251484	5.04987813806495	Meta_GWAS	Max	Rust_leaf_fall	apricot
S2_26427534	2	26427534	5.0137011226015	Meta_GWAS	Max	Rust_leaf_fall	apricot
S2_21546410	2	21546410	4.94082319380612	Meta_GWAS	Max	Rust_leaf_fall	apricot
S2_19750474	2	19750474	4.91459895979555	Meta_GWAS	Max	Rust_leaf_fall	apricot
S2_15197361	2	15197361	4.82364387208458	Meta_GWAS	Max	Rust_leaf_fall	apricot
S2_26394567	2	26394567	4.73628022572789	Meta_GWAS	Max	Rust_leaf_fall	apricot
S2_15195361	2	15195361	4.64178772063555	Meta_GWAS	Max	Rust_leaf_fall	apricot
S3_830262	3	830262	5.0978603843508	Meta_GWAS	Max	Rust_leaf_fall	apricot
S4_10755252	4	10755252	14.9460550438508	Meta_GWAS	Max	Rust_leaf_fall	apricot
S4_11201563	4	11201563	13.9640468244931	Meta_GWAS	Max	Rust_leaf_fall	apricot
S4_11135253	4	11135253	12.9542352266982	Meta_GWAS	Max	Rust_leaf_fall	apricot
S4_10850223	4	10850223	11.860297327644	Meta_GWAS	Max	Rust_leaf_fall	apricot
S4_10949830	4	10949830	11.4222872122706	Meta_GWAS	Max	Rust_leaf_fall	apricot
S4_11176226	4	11176226	11.0275054540404	Meta_GWAS	Max	Rust_leaf_fall	apricot
S4_10819833	4	10819833	10.8041618262603	Meta_GWAS	Max	Rust_leaf_fall	apricot
S4_11136702	4	11136702	10.1197354767788	Meta_GWAS	Max	Rust_leaf_fall	apricot
S4_11136099	4	11136099	9.78895839435437	Meta_GWAS	Max	Rust_leaf_fall	apricot
S4_11114596	4	11114596	9.73998521615236	Meta_GWAS	Max	Rust_leaf_fall	apricot
S4_10837939	4	10837939	9.71750465071822	Meta_GWAS	Max	Rust_leaf_fall	apricot
S4_11028250	4	11028250	9.17138737431236	Meta_GWAS	Max	Rust_leaf_fall	apricot
S4_10871074	4	10871074	9.00986060166959	Meta_GWAS	Max	Rust_leaf_fall	apricot
S4_11035466	4	11035466	8.66620002002508	Meta_GWAS	Max	Rust_leaf_fall	apricot
S4_10753811	4	10753811	6.7549582999356	Meta_GWAS	Max	Rust_leaf_fall	apricot
S4_12440794	4	12440794	6.62878261829597	Meta_GWAS	Max	Rust_leaf_fall	apricot
S4_11052556	4	11052556	6.51342305801227	Meta_GWAS	Max	Rust_leaf_fall	apricot
S4_11201257	4	11201257	6.45648868836609	Meta_GWAS	Max	Rust_leaf_fall	apricot
S4_10761086	4	10761086	6.38057959486962	Meta_GWAS	Max	Rust_leaf_fall	apricot
S4_11048316	4	11048316	6.33769237138415	Meta_GWAS	Max	Rust_leaf_fall	apricot
S4_24915026	4	24915026	6.29634891351468	Meta_GWAS	Max	Rust_leaf_fall	apricot
S4_4941417	4	4941417	6.26368565724504	Meta_GWAS	Max	Rust_leaf_fall	apricot
S4_4623017	4	4623017	6.06195397812274	Meta_GWAS	Max	Rust_leaf_fall	apricot
S4_10691233	4	10691233	5.76722913242498	Meta_GWAS	Max	Rust_leaf_fall	apricot
S4_10751121	4	10751121	5.74443511530711	Meta_GWAS	Max	Rust_leaf_fall	apricot
S4_10459626	4	10459626	5.73539674799137	Meta_GWAS	Max	Rust_leaf_fall	apricot
S4_4811427	4	4811427	5.69804551556882	Meta_GWAS	Max	Rust_leaf_fall	apricot
S4_10398481	4	10398481	5.68496600808328	Meta_GWAS	Max	Rust_leaf_fall	apricot
S4_11054927	4	11054927	4.89514993280607	Meta_GWAS	Max	Rust_leaf_fall	apricot
S4_11175356	4	11175356	4.84997517177619	Meta_GWAS	Max	Rust_leaf_fall	apricot
S4_10949525	4	10949525	4.79417332013655	Meta_GWAS	Max	Rust_leaf_fall	apricot
S4_10673165	4	10673165	4.78587994015393	Meta_GWAS	Max	Rust_leaf_fall	apricot
S4_8298484	4	8298484	4.73648255094466	Meta_GWAS	Max	Rust_leaf_fall	apricot
S4_12437397	4	12437397	4.73563370587671	Meta_GWAS	Max	Rust_leaf_fall	apricot
S4_6017936	4	6017936	4.72014990348279	Meta_GWAS	Max	Rust_leaf_fall	apricot
S4_11216640	4	11216640	4.69842267079472	Meta_GWAS	Max	Rust_leaf_fall	apricot
S4_8281140	4	8281140	4.6577797112267	Meta_GWAS	Max	Rust_leaf_fall	apricot
S4_10593901	4	10593901	4.62356534105535	Meta_GWAS	Max	Rust_leaf_fall	apricot
S4_9871317	4	9871317	4.6193870685559	Meta_GWAS	Max	Rust_leaf_fall	apricot
S4_5985919	4	5985919	4.5792092150992	Meta_GWAS	Max	Rust_leaf_fall	apricot
S6_995494	6	995494	6.64011767748794	Meta_GWAS	Max	Rust_leaf_fall	apricot
S6_14432541	6	14432541	6.20719099792458	Meta_GWAS	Max	Rust_leaf_fall	apricot
S6_975502	6	975502	6.07214389745651	Meta_GWAS	Max	Rust_leaf_fall	apricot
S6_976016	6	976016	5.17892357963772	Meta_GWAS	Max	Rust_leaf_fall	apricot
S6_990856	6	990856	5.04736244141811	Meta_GWAS	Max	Rust_leaf_fall	apricot
S6_974955	6	974955	4.72439667016888	Meta_GWAS	Max	Rust_leaf_fall	apricot
S6_17204974	6	17204974	4.63153328245187	Meta_GWAS	Max	Rust_leaf_fall	apricot
S2_13251484	2	13251484	5.50690722977418	Meta_GWAS	AUDPC	Rust_leaf_fall	apricot
S2_19228963	2	19228963	4.73490104975848	Meta_GWAS	AUDPC	Rust_leaf_fall	apricot
S4_11135253	4	11135253	12.7026553396108	Meta_GWAS	AUDPC	Rust_leaf_fall	apricot
S4_10755252	4	10755252	11.7271589853197	Meta_GWAS	AUDPC	Rust_leaf_fall	apricot
S4_11176226	4	11176226	10.3985763789976	Meta_GWAS	AUDPC	Rust_leaf_fall	apricot
S4_10850223	4	10850223	10.2112522500374	Meta_GWAS	AUDPC	Rust_leaf_fall	apricot
S4_11136099	4	11136099	9.98466156436444	Meta_GWAS	AUDPC	Rust_leaf_fall	apricot
S4_11201563	4	11201563	9.69843263282611	Meta_GWAS	AUDPC	Rust_leaf_fall	apricot
S4_10819833	4	10819833	9.33189567894727	Meta_GWAS	AUDPC	Rust_leaf_fall	apricot
S4_10871074	4	10871074	9.11939523075491	Meta_GWAS	AUDPC	Rust_leaf_fall	apricot
S4_11052556	4	11052556	9.11110942375439	Meta_GWAS	AUDPC	Rust_leaf_fall	apricot
S4_11136702	4	11136702	8.98453608677974	Meta_GWAS	AUDPC	Rust_leaf_fall	apricot
S4_10761086	4	10761086	8.90760563231918	Meta_GWAS	AUDPC	Rust_leaf_fall	apricot
S4_11028250	4	11028250	8.72173153223555	Meta_GWAS	AUDPC	Rust_leaf_fall	apricot
S4_10949697	4	10949697	8.67569543189002	Meta_GWAS	AUDPC	Rust_leaf_fall	apricot
S4_10753811	4	10753811	8.4883871965681	Meta_GWAS	AUDPC	Rust_leaf_fall	apricot
S4_11175356	4	11175356	8.3912598929256	Meta_GWAS	AUDPC	Rust_leaf_fall	apricot
S4_11035466	4	11035466	8.29919090997119	Meta_GWAS	AUDPC	Rust_leaf_fall	apricot
S4_11114596	4	11114596	8.10749746178442	Meta_GWAS	AUDPC	Rust_leaf_fall	apricot
S4_10671281	4	10671281	7.80527493515318	Meta_GWAS	AUDPC	Rust_leaf_fall	apricot
S4_10837939	4	10837939	7.51058314285195	Meta_GWAS	AUDPC	Rust_leaf_fall	apricot
S4_8298484	4	8298484	6.78994374462417	Meta_GWAS	AUDPC	Rust_leaf_fall	apricot
S4_10398481	4	10398481	6.73048489350386	Meta_GWAS	AUDPC	Rust_leaf_fall	apricot
S4_10751121	4	10751121	6.53673428430031	Meta_GWAS	AUDPC	Rust_leaf_fall	apricot
S4_10673165	4	10673165	6.30540817234296	Meta_GWAS	AUDPC	Rust_leaf_fall	apricot
S4_11054927	4	11054927	5.91828778697791	Meta_GWAS	AUDPC	Rust_leaf_fall	apricot
S4_11201257	4	11201257	5.8111662554697	Meta_GWAS	AUDPC	Rust_leaf_fall	apricot
S4_8283273	4	8283273	5.45132069580258	Meta_GWAS	AUDPC	Rust_leaf_fall	apricot
S4_10387808	4	10387808	5.41299577564934	Meta_GWAS	AUDPC	Rust_leaf_fall	apricot
S4_8284049	4	8284049	5.31999987946573	Meta_GWAS	AUDPC	Rust_leaf_fall	apricot
S4_9871317	4	9871317	5.04213326408785	Meta_GWAS	AUDPC	Rust_leaf_fall	apricot
S4_11048316	4	11048316	5.01421604074264	Meta_GWAS	AUDPC	Rust_leaf_fall	apricot
S4_10424775	4	10424775	4.99960400920518	Meta_GWAS	AUDPC	Rust_leaf_fall	apricot
S4_12440794	4	12440794	4.90288001907054	Meta_GWAS	AUDPC	Rust_leaf_fall	apricot
S4_11276861	4	11276861	4.87943301318357	Meta_GWAS	AUDPC	Rust_leaf_fall	apricot
S4_8283770	4	8283770	4.81523024060767	Meta_GWAS	AUDPC	Rust_leaf_fall	apricot
S4_5594942	4	5594942	4.78621010041174	Meta_GWAS	AUDPC	Rust_leaf_fall	apricot
S4_8285974	4	8285974	4.75272279565917	Meta_GWAS	AUDPC	Rust_leaf_fall	apricot
S4_8282030	4	8282030	4.73233598946224	Meta_GWAS	AUDPC	Rust_leaf_fall	apricot
S4_11135634	4	11135634	4.71913412741178	Meta_GWAS	AUDPC	Rust_leaf_fall	apricot
S4_8220771	4	8220771	4.57979173899449	Meta_GWAS	AUDPC	Rust_leaf_fall	apricot
S4_8284979	4	8284979	4.56782342489508	Meta_GWAS	AUDPC	Rust_leaf_fall	apricot
S6_995494	6	995494	8.05761973083188	Meta_GWAS	AUDPC	Rust_leaf_fall	apricot
S6_975560	6	975560	5.67749497307773	Meta_GWAS	AUDPC	Rust_leaf_fall	apricot
S1_31076058	1	31076058	6.63852251928767	BE_2022	Max	Rust_leaf_fall	apricot
S1_31394106	1	31394106	5.5980411398443	BE_2022	Max	Rust_leaf_fall	apricot
S1_25791650	1	25791650	5.07295295299078	BE_2022	Max	Rust_leaf_fall	apricot
S1_28997868	1	28997868	5.02538895214177	BE_2022	Max	Rust_leaf_fall	apricot
S1_39380037	1	39380037	4.65594903469493	BE_2022	Max	Rust_leaf_fall	apricot
S2_19749249	2	19749249	5.92928446985732	BE_2022	Max	Rust_leaf_fall	apricot
S2_19750474	2	19750474	4.74429607541284	BE_2022	Max	Rust_leaf_fall	apricot
S2_15206670	2	15206670	4.61515067628038	BE_2022	Max	Rust_leaf_fall	apricot
S4_5985919	4	5985919	6.65281397746573	BE_2022	Max	Rust_leaf_fall	apricot
S4_5985634	4	5985634	5.57619631908346	BE_2022	Max	Rust_leaf_fall	apricot
S4_6006330	4	6006330	4.98818345336934	BE_2022	Max	Rust_leaf_fall	apricot
S4_6002570	4	6002570	4.95563591074873	BE_2022	Max	Rust_leaf_fall	apricot
S4_6339283	4	6339283	4.92192897031682	BE_2022	Max	Rust_leaf_fall	apricot
S4_6336849	4	6336849	4.86903804514367	BE_2022	Max	Rust_leaf_fall	apricot
S4_6005055	4	6005055	4.79752648793603	BE_2022	Max	Rust_leaf_fall	apricot
S5_2662028	5	2662028	4.88953200548533	BE_2022	Max	Rust_leaf_fall	apricot
S8_12762533	8	12762533	5.15642914805399	BE_2022	Max	Rust_leaf_fall	apricot
S2_19749245	2	19749245	7.25765412746363	BE_2023	Max	Rust_leaf_fall	apricot
S2_15195856	2	15195856	5.92993511966637	BE_2023	Max	Rust_leaf_fall	apricot
S2_15202662	2	15202662	5.18446115841655	BE_2023	Max	Rust_leaf_fall	apricot
S2_3464915	2	3464915	4.94723591742619	BE_2023	Max	Rust_leaf_fall	apricot
S2_19243233	2	19243233	4.94139459106373	BE_2023	Max	Rust_leaf_fall	apricot
S2_19752088	2	19752088	4.92241925162044	BE_2023	Max	Rust_leaf_fall	apricot
S2_13251792	2	13251792	4.81766182298956	BE_2023	Max	Rust_leaf_fall	apricot
S3_2898613	3	2898613	5.08108477605957	BE_2023	Max	Rust_leaf_fall	apricot
S3_777748	3	777748	4.97146494256414	BE_2023	Max	Rust_leaf_fall	apricot
S3_1225019	3	1225019	4.844488767774	BE_2023	Max	Rust_leaf_fall	apricot
S3_2461002	3	2461002	4.71169653497854	BE_2023	Max	Rust_leaf_fall	apricot
S3_3092803	3	3092803	4.66714206744468	BE_2023	Max	Rust_leaf_fall	apricot
S4_6766129	4	6766129	4.63870057251241	BE_2023	Max	Rust_leaf_fall	apricot
S5_1911979	5	1911979	9.92546361752506	BE_2023	Max	Rust_leaf_fall	apricot
S5_564029	5	564029	5.08835098064265	BE_2023	Max	Rust_leaf_fall	apricot
S5_4703484	5	4703484	4.89824742355145	BE_2023	Max	Rust_leaf_fall	apricot
S6_995494	6	995494	6.05030492640907	BE_2023	Max	Rust_leaf_fall	apricot
S6_975502	6	975502	5.68210954542002	BE_2023	Max	Rust_leaf_fall	apricot
S6_22784937	6	22784937	5.05284537256975	BE_2023	Max	Rust_leaf_fall	apricot
S6_26498656	6	26498656	4.96162444776796	BE_2023	Max	Rust_leaf_fall	apricot
S7_16242487	7	16242487	5.6078123932692	BE_2023	Max	Rust_leaf_fall	apricot
S7_1859525	7	1859525	5.33022674152783	BE_2023	Max	Rust_leaf_fall	apricot
S7_3034719	7	3034719	4.72672617840801	BE_2023	Max	Rust_leaf_fall	apricot
S8_19374053	8	19374053	4.94797962052215	BE_2023	Max	Rust_leaf_fall	apricot
S2_26954205	2	26954205	5.33746730610235	BE_2023	AUDPC	Rust_leaf_fall	apricot
S2_15195856	2	15195856	5.2239394161798	BE_2023	AUDPC	Rust_leaf_fall	apricot
S2_19228963	2	19228963	5.04108998581783	BE_2023	AUDPC	Rust_leaf_fall	apricot
S2_4038388	2	4038388	5.01112131084449	BE_2023	AUDPC	Rust_leaf_fall	apricot
S2_14769973	2	14769973	4.95929910961887	BE_2023	AUDPC	Rust_leaf_fall	apricot
S2_13251484	2	13251484	4.92918758252126	BE_2023	AUDPC	Rust_leaf_fall	apricot
S2_15202662	2	15202662	4.89208832980092	BE_2023	AUDPC	Rust_leaf_fall	apricot
S2_15195361	2	15195361	4.77772298828736	BE_2023	AUDPC	Rust_leaf_fall	apricot
S3_3644686	3	3644686	4.90473314331686	BE_2023	AUDPC	Rust_leaf_fall	apricot
S3_432784	3	432784	4.76180362184636	BE_2023	AUDPC	Rust_leaf_fall	apricot
S4_13960899	4	13960899	5.87270122253953	BE_2023	AUDPC	Rust_leaf_fall	apricot
S4_13961428	4	13961428	5.42818384746411	BE_2023	AUDPC	Rust_leaf_fall	apricot
S4_20884569	4	20884569	5.27035850111707	BE_2023	AUDPC	Rust_leaf_fall	apricot
S6_995494	6	995494	7.93175482034037	BE_2023	AUDPC	Rust_leaf_fall	apricot
S6_975560	6	975560	5.72873669288604	BE_2023	AUDPC	Rust_leaf_fall	apricot
S6_13288379	6	13288379	5.02219137898731	BE_2023	AUDPC	Rust_leaf_fall	apricot
S1_29747121	1	29747121	5.58844544719363	ST_2020	Max	Rust_leaf_fall	apricot
S1_16980015	1	16980015	5.49305491223027	ST_2020	Max	Rust_leaf_fall	apricot
S1_24335422	1	24335422	5.05874883754213	ST_2020	Max	Rust_leaf_fall	apricot
S1_29784604	1	29784604	4.83146092356255	ST_2020	Max	Rust_leaf_fall	apricot
S2_26394567	2	26394567	6.20326557007013	ST_2020	Max	Rust_leaf_fall	apricot
S2_26476629	2	26476629	6.1725748792762	ST_2020	Max	Rust_leaf_fall	apricot
S2_8249762	2	8249762	6.15565853288755	ST_2020	Max	Rust_leaf_fall	apricot
S2_19228746	2	19228746	6.15496557976075	ST_2020	Max	Rust_leaf_fall	apricot
S2_19233762	2	19233762	5.86750050685307	ST_2020	Max	Rust_leaf_fall	apricot
S2_26556590	2	26556590	5.52471549276185	ST_2020	Max	Rust_leaf_fall	apricot
S2_26389741	2	26389741	5.43305178819478	ST_2020	Max	Rust_leaf_fall	apricot
S2_21288427	2	21288427	5.258072428989	ST_2020	Max	Rust_leaf_fall	apricot
S2_26428501	2	26428501	5.1739643069884	ST_2020	Max	Rust_leaf_fall	apricot
S2_26385699	2	26385699	5.15984459748783	ST_2020	Max	Rust_leaf_fall	apricot
S2_21290056	2	21290056	4.9800015696779	ST_2020	Max	Rust_leaf_fall	apricot
S2_26395714	2	26395714	4.97459934081452	ST_2020	Max	Rust_leaf_fall	apricot
S2_26387878	2	26387878	4.95851813272682	ST_2020	Max	Rust_leaf_fall	apricot
S2_26391272	2	26391272	4.93155323545856	ST_2020	Max	Rust_leaf_fall	apricot
S2_26401524	2	26401524	4.91484258022685	ST_2020	Max	Rust_leaf_fall	apricot
S2_26399678	2	26399678	4.87748561367389	ST_2020	Max	Rust_leaf_fall	apricot
S2_26709845	2	26709845	4.87004929400368	ST_2020	Max	Rust_leaf_fall	apricot
S2_26390814	2	26390814	4.81622374204148	ST_2020	Max	Rust_leaf_fall	apricot
S2_8164710	2	8164710	4.72482595532702	ST_2020	Max	Rust_leaf_fall	apricot
S2_6584909	2	6584909	4.71997655819096	ST_2020	Max	Rust_leaf_fall	apricot
S2_8170287	2	8170287	4.70158461073853	ST_2020	Max	Rust_leaf_fall	apricot
S2_26398033	2	26398033	4.67448014555041	ST_2020	Max	Rust_leaf_fall	apricot
S3_829339	3	829339	6.75466284428459	ST_2020	Max	Rust_leaf_fall	apricot
S3_3762278	3	3762278	6.28191480156594	ST_2020	Max	Rust_leaf_fall	apricot
S3_3761949	3	3761949	6.13165463338416	ST_2020	Max	Rust_leaf_fall	apricot
S3_3761472	3	3761472	6.01440998969684	ST_2020	Max	Rust_leaf_fall	apricot
S3_3763013	3	3763013	5.78241127676992	ST_2020	Max	Rust_leaf_fall	apricot
S3_828933	3	828933	5.75914896961018	ST_2020	Max	Rust_leaf_fall	apricot
S3_3761760	3	3761760	5.7153817392206	ST_2020	Max	Rust_leaf_fall	apricot
S3_829617	3	829617	5.60462822022759	ST_2020	Max	Rust_leaf_fall	apricot
S3_830262	3	830262	4.83551272855491	ST_2020	Max	Rust_leaf_fall	apricot
S4_10755252	4	10755252	10.0221211368767	ST_2020	Max	Rust_leaf_fall	apricot
S4_11201563	4	11201563	9.14054844149982	ST_2020	Max	Rust_leaf_fall	apricot
S4_10949830	4	10949830	8.66920870340822	ST_2020	Max	Rust_leaf_fall	apricot
S4_11135253	4	11135253	8.61949507332313	ST_2020	Max	Rust_leaf_fall	apricot
S4_11176226	4	11176226	8.10439000417404	ST_2020	Max	Rust_leaf_fall	apricot
S4_10850223	4	10850223	7.97429401234405	ST_2020	Max	Rust_leaf_fall	apricot
S4_24915026	4	24915026	7.82211349778201	ST_2020	Max	Rust_leaf_fall	apricot
S4_10820035	4	10820035	7.80557876356059	ST_2020	Max	Rust_leaf_fall	apricot
S4_11028250	4	11028250	7.66760986007464	ST_2020	Max	Rust_leaf_fall	apricot
S4_10871074	4	10871074	7.52942684175567	ST_2020	Max	Rust_leaf_fall	apricot
S4_10837939	4	10837939	7.52823675629062	ST_2020	Max	Rust_leaf_fall	apricot
S4_11136099	4	11136099	7.20839674258221	ST_2020	Max	Rust_leaf_fall	apricot
S4_11136750	4	11136750	7.03236550020829	ST_2020	Max	Rust_leaf_fall	apricot
S4_11035466	4	11035466	6.87380000977756	ST_2020	Max	Rust_leaf_fall	apricot
S4_11048316	4	11048316	6.77213299590468	ST_2020	Max	Rust_leaf_fall	apricot
S4_11201257	4	11201257	6.66609143573514	ST_2020	Max	Rust_leaf_fall	apricot
S4_9871317	4	9871317	6.30167406017164	ST_2020	Max	Rust_leaf_fall	apricot
S4_11216640	4	11216640	6.28270385249996	ST_2020	Max	Rust_leaf_fall	apricot
S4_4623017	4	4623017	6.05921081019714	ST_2020	Max	Rust_leaf_fall	apricot
S4_10691233	4	10691233	6.03551693571761	ST_2020	Max	Rust_leaf_fall	apricot
S4_11200597	4	11200597	5.76120436347771	ST_2020	Max	Rust_leaf_fall	apricot
S4_11114596	4	11114596	5.64199701851411	ST_2020	Max	Rust_leaf_fall	apricot
S4_4941417	4	4941417	5.38795758692468	ST_2020	Max	Rust_leaf_fall	apricot
S4_4960078	4	4960078	5.29772309254775	ST_2020	Max	Rust_leaf_fall	apricot
S4_10753811	4	10753811	5.22817143979936	ST_2020	Max	Rust_leaf_fall	apricot
S4_10459626	4	10459626	5.17164830132405	ST_2020	Max	Rust_leaf_fall	apricot
S4_10424775	4	10424775	5.13128494117529	ST_2020	Max	Rust_leaf_fall	apricot
S4_10398481	4	10398481	5.10996193514581	ST_2020	Max	Rust_leaf_fall	apricot
S4_4811427	4	4811427	5.0727423584274	ST_2020	Max	Rust_leaf_fall	apricot
S4_4576869	4	4576869	5.01010228227846	ST_2020	Max	Rust_leaf_fall	apricot
S4_10472713	4	10472713	4.97120348925792	ST_2020	Max	Rust_leaf_fall	apricot
S4_10761086	4	10761086	4.9628896833123	ST_2020	Max	Rust_leaf_fall	apricot
S4_10672164	4	10672164	4.94025519315405	ST_2020	Max	Rust_leaf_fall	apricot
S4_10593901	4	10593901	4.90003615352033	ST_2020	Max	Rust_leaf_fall	apricot
S4_4707744	4	4707744	4.89757965168332	ST_2020	Max	Rust_leaf_fall	apricot
S4_11276861	4	11276861	4.84378659240019	ST_2020	Max	Rust_leaf_fall	apricot
S4_10671281	4	10671281	4.81962318352936	ST_2020	Max	Rust_leaf_fall	apricot
S4_6337582	4	6337582	4.81256431557061	ST_2020	Max	Rust_leaf_fall	apricot
S4_15176614	4	15176614	4.74069501348347	ST_2020	Max	Rust_leaf_fall	apricot
S4_11052436	4	11052436	4.68150622953972	ST_2020	Max	Rust_leaf_fall	apricot
S4_5986014	4	5986014	4.66962287794139	ST_2020	Max	Rust_leaf_fall	apricot
S4_4955280	4	4955280	4.62148587834496	ST_2020	Max	Rust_leaf_fall	apricot
S6_14432541	6	14432541	7.27326304572281	ST_2020	Max	Rust_leaf_fall	apricot
S6_976066	6	976066	6.62786271201832	ST_2020	Max	Rust_leaf_fall	apricot
S6_975502	6	975502	6.38291734694923	ST_2020	Max	Rust_leaf_fall	apricot
S6_995503	6	995503	6.0925275899449	ST_2020	Max	Rust_leaf_fall	apricot
S6_990856	6	990856	6.05457417081049	ST_2020	Max	Rust_leaf_fall	apricot
S6_1681098	6	1681098	5.36635149599375	ST_2020	Max	Rust_leaf_fall	apricot
S6_974955	6	974955	5.31478503309353	ST_2020	Max	Rust_leaf_fall	apricot
S6_995234	6	995234	5.0400035075922	ST_2020	Max	Rust_leaf_fall	apricot
S6_17204974	6	17204974	4.84493437221785	ST_2020	Max	Rust_leaf_fall	apricot
S6_22873772	6	22873772	4.77672436872045	ST_2020	Max	Rust_leaf_fall	apricot
S8_7081393	8	7081393	5.32782589453944	ST_2020	Max	Rust_leaf_fall	apricot
S8_5209153	8	5209153	5.13523395864974	ST_2020	Max	Rust_leaf_fall	apricot
S1_20162576	1	20162576	6.23533504323739	ST_2021	Max	Rust_leaf_fall	apricot
S1_25034938	1	25034938	5.04871062233843	ST_2021	Max	Rust_leaf_fall	apricot
S2_15197777	2	15197777	7.01825240150545	ST_2021	Max	Rust_leaf_fall	apricot
S2_15195792	2	15195792	6.87781268620853	ST_2021	Max	Rust_leaf_fall	apricot
S2_15203546	2	15203546	5.9899923138052	ST_2021	Max	Rust_leaf_fall	apricot
S2_19749047	2	19749047	5.58078318434916	ST_2021	Max	Rust_leaf_fall	apricot
S2_15202662	2	15202662	5.38498687190044	ST_2021	Max	Rust_leaf_fall	apricot
S2_15195234	2	15195234	5.16481592124468	ST_2021	Max	Rust_leaf_fall	apricot
S2_15206614	2	15206614	5.143111951538	ST_2021	Max	Rust_leaf_fall	apricot
S2_15204238	2	15204238	5.06078590447712	ST_2021	Max	Rust_leaf_fall	apricot
S2_19752741	2	19752741	5.05968501617005	ST_2021	Max	Rust_leaf_fall	apricot
S2_19749499	2	19749499	4.9959294425763	ST_2021	Max	Rust_leaf_fall	apricot
S2_3882014	2	3882014	4.94386805634028	ST_2021	Max	Rust_leaf_fall	apricot
S2_15203089	2	15203089	4.89590253160607	ST_2021	Max	Rust_leaf_fall	apricot
S2_15891127	2	15891127	4.86441316736268	ST_2021	Max	Rust_leaf_fall	apricot
S2_19750246	2	19750246	4.83486057362341	ST_2021	Max	Rust_leaf_fall	apricot
S2_15197361	2	15197361	4.74949328179003	ST_2021	Max	Rust_leaf_fall	apricot
S2_19228746	2	19228746	4.60939025161551	ST_2021	Max	Rust_leaf_fall	apricot
S3_2602998	3	2602998	5.41275785507468	ST_2021	Max	Rust_leaf_fall	apricot
S3_409683	3	409683	4.69161564610943	ST_2021	Max	Rust_leaf_fall	apricot
S3_830276	3	830276	4.6331590856628	ST_2021	Max	Rust_leaf_fall	apricot
S4_10755252	4	10755252	18.237189530863	ST_2021	Max	Rust_leaf_fall	apricot
S4_11201563	4	11201563	17.5150321799453	ST_2021	Max	Rust_leaf_fall	apricot
S4_11135253	4	11135253	15.9526637749171	ST_2021	Max	Rust_leaf_fall	apricot
S4_10850223	4	10850223	14.7511478505389	ST_2021	Max	Rust_leaf_fall	apricot
S4_10949830	4	10949830	14.427889474719	ST_2021	Max	Rust_leaf_fall	apricot
S4_11176226	4	11176226	13.9083076261567	ST_2021	Max	Rust_leaf_fall	apricot
S4_10819833	4	10819833	13.6142809259569	ST_2021	Max	Rust_leaf_fall	apricot
S4_10837939	4	10837939	12.8430901523863	ST_2021	Max	Rust_leaf_fall	apricot
S4_11136702	4	11136702	12.4079163787691	ST_2021	Max	Rust_leaf_fall	apricot
S4_10871074	4	10871074	12.2164422607243	ST_2021	Max	Rust_leaf_fall	apricot
S4_11114596	4	11114596	12.2062602690491	ST_2021	Max	Rust_leaf_fall	apricot
S4_11028250	4	11028250	12.0980579031205	ST_2021	Max	Rust_leaf_fall	apricot
S4_11136099	4	11136099	11.5615957955407	ST_2021	Max	Rust_leaf_fall	apricot
S4_11035466	4	11035466	11.3551825609901	ST_2021	Max	Rust_leaf_fall	apricot
S4_11048316	4	11048316	8.84474981728055	ST_2021	Max	Rust_leaf_fall	apricot
S4_12440794	4	12440794	8.51442434463913	ST_2021	Max	Rust_leaf_fall	apricot
S4_4623017	4	4623017	8.45819124537209	ST_2021	Max	Rust_leaf_fall	apricot
S4_10691233	4	10691233	8.41964865344758	ST_2021	Max	Rust_leaf_fall	apricot
S4_10459626	4	10459626	8.38700980316799	ST_2021	Max	Rust_leaf_fall	apricot
S4_10398545	4	10398545	8.04564055800646	ST_2021	Max	Rust_leaf_fall	apricot
S4_10751121	4	10751121	7.98990406342039	ST_2021	Max	Rust_leaf_fall	apricot
S4_10761086	4	10761086	7.98264719336207	ST_2021	Max	Rust_leaf_fall	apricot
S4_4941417	4	4941417	7.90197897357313	ST_2021	Max	Rust_leaf_fall	apricot
S4_10753811	4	10753811	7.5275255117616	ST_2021	Max	Rust_leaf_fall	apricot
S4_4811427	4	4811427	7.10627457662782	ST_2021	Max	Rust_leaf_fall	apricot
S4_10672164	4	10672164	6.8863852250233	ST_2021	Max	Rust_leaf_fall	apricot
S4_10424775	4	10424775	6.4844483325443	ST_2021	Max	Rust_leaf_fall	apricot
S4_10593901	4	10593901	6.40844333918431	ST_2021	Max	Rust_leaf_fall	apricot
S4_4780747	4	4780747	6.36101092922717	ST_2021	Max	Rust_leaf_fall	apricot
S4_8281140	4	8281140	6.33343688826305	ST_2021	Max	Rust_leaf_fall	apricot
S4_11202640	4	11202640	6.25211057904418	ST_2021	Max	Rust_leaf_fall	apricot
S4_10949525	4	10949525	6.22029501130264	ST_2021	Max	Rust_leaf_fall	apricot
S4_10139872	4	10139872	6.19364985717039	ST_2021	Max	Rust_leaf_fall	apricot
S4_10673165	4	10673165	6.11477212638458	ST_2021	Max	Rust_leaf_fall	apricot
S4_10478712	4	10478712	6.09843625018048	ST_2021	Max	Rust_leaf_fall	apricot
S4_4707744	4	4707744	6.09195141389419	ST_2021	Max	Rust_leaf_fall	apricot
S4_12437397	4	12437397	6.02003738746052	ST_2021	Max	Rust_leaf_fall	apricot
S4_10671281	4	10671281	5.96756007164042	ST_2021	Max	Rust_leaf_fall	apricot
S4_4881727	4	4881727	5.90162190336273	ST_2021	Max	Rust_leaf_fall	apricot
S4_11175356	4	11175356	5.84892069992329	ST_2021	Max	Rust_leaf_fall	apricot
S4_10472713	4	10472713	5.81535397226528	ST_2021	Max	Rust_leaf_fall	apricot
S4_15185119	4	15185119	5.81080832249913	ST_2021	Max	Rust_leaf_fall	apricot
S4_8298484	4	8298484	5.75759916222043	ST_2021	Max	Rust_leaf_fall	apricot
S4_22486806	4	22486806	5.74352915485096	ST_2021	Max	Rust_leaf_fall	apricot
S4_11202239	4	11202239	5.71572532135938	ST_2021	Max	Rust_leaf_fall	apricot
S4_11054956	4	11054956	5.6926427588943	ST_2021	Max	Rust_leaf_fall	apricot
S4_11380685	4	11380685	5.53073003575144	ST_2021	Max	Rust_leaf_fall	apricot
S4_12366140	4	12366140	5.500677812407	ST_2021	Max	Rust_leaf_fall	apricot
S4_10172624	4	10172624	5.49477678511554	ST_2021	Max	Rust_leaf_fall	apricot
S4_11201225	4	11201225	5.48158880672683	ST_2021	Max	Rust_leaf_fall	apricot
S4_12423514	4	12423514	5.39813722021874	ST_2021	Max	Rust_leaf_fall	apricot
S4_12443415	4	12443415	5.35192300323047	ST_2021	Max	Rust_leaf_fall	apricot
S4_11433489	4	11433489	5.3004262517868	ST_2021	Max	Rust_leaf_fall	apricot
S4_4955280	4	4955280	5.25930698257758	ST_2021	Max	Rust_leaf_fall	apricot
S4_2949756	4	2949756	5.24173549203193	ST_2021	Max	Rust_leaf_fall	apricot
S4_10387848	4	10387848	5.2087077061255	ST_2021	Max	Rust_leaf_fall	apricot
S4_15176614	4	15176614	5.14214950569791	ST_2021	Max	Rust_leaf_fall	apricot
S4_1379283	4	1379283	5.13829510616934	ST_2021	Max	Rust_leaf_fall	apricot
S4_24915026	4	24915026	5.13572645571308	ST_2021	Max	Rust_leaf_fall	apricot
S4_10497505	4	10497505	5.11502074561348	ST_2021	Max	Rust_leaf_fall	apricot
S4_10141005	4	10141005	5.07493636337122	ST_2021	Max	Rust_leaf_fall	apricot
S4_4974777	4	4974777	5.05929033410142	ST_2021	Max	Rust_leaf_fall	apricot
S4_11200597	4	11200597	5.04440673915456	ST_2021	Max	Rust_leaf_fall	apricot
S4_10353015	4	10353015	5.03882815932535	ST_2021	Max	Rust_leaf_fall	apricot
S4_14690985	4	14690985	5.00302182093905	ST_2021	Max	Rust_leaf_fall	apricot
S4_8284769	4	8284769	4.99863431385919	ST_2021	Max	Rust_leaf_fall	apricot
S4_11002456	4	11002456	4.95670217785924	ST_2021	Max	Rust_leaf_fall	apricot
S4_8284152	4	8284152	4.94990721737405	ST_2021	Max	Rust_leaf_fall	apricot
S4_10426811	4	10426811	4.83354741093329	ST_2021	Max	Rust_leaf_fall	apricot
S4_4960078	4	4960078	4.82986964201709	ST_2021	Max	Rust_leaf_fall	apricot
S4_20328459	4	20328459	4.75131048120605	ST_2021	Max	Rust_leaf_fall	apricot
S4_11138968	4	11138968	4.70000387149577	ST_2021	Max	Rust_leaf_fall	apricot
S4_8248992	4	8248992	4.65463943755703	ST_2021	Max	Rust_leaf_fall	apricot
S4_5988807	4	5988807	4.62836567899603	ST_2021	Max	Rust_leaf_fall	apricot
S4_9845809	4	9845809	4.60575558028787	ST_2021	Max	Rust_leaf_fall	apricot
S6_17204974	6	17204974	6.14016349148755	ST_2021	Max	Rust_leaf_fall	apricot
S6_14432541	6	14432541	5.77087089572	ST_2021	Max	Rust_leaf_fall	apricot
S6_990856	6	990856	4.67070108728016	ST_2021	Max	Rust_leaf_fall	apricot
S8_5209153	8	5209153	5.36038310151546	ST_2021	Max	Rust_leaf_fall	apricot
S8_9962761	8	9962761	4.6405773079464	ST_2021	Max	Rust_leaf_fall	apricot
S1_15590515	1	15590515	4.99114592142053	ST_2023	Max	Rust_leaf_fall	apricot
S1_20249342	1	20249342	4.61374810890628	ST_2023	Max	Rust_leaf_fall	apricot
S2_21546410	2	21546410	6.62436391962634	ST_2023	Max	Rust_leaf_fall	apricot
S2_13251484	2	13251484	5.79829033289	ST_2023	Max	Rust_leaf_fall	apricot
S2_22564446	2	22564446	5.65386999840493	ST_2023	Max	Rust_leaf_fall	apricot
S2_26556590	2	26556590	5.17489032854016	ST_2023	Max	Rust_leaf_fall	apricot
S2_23496988	2	23496988	5.10329006072938	ST_2023	Max	Rust_leaf_fall	apricot
S2_19243233	2	19243233	5.06560556371546	ST_2023	Max	Rust_leaf_fall	apricot
S2_19233762	2	19233762	5.05018648864888	ST_2023	Max	Rust_leaf_fall	apricot
S2_19750367	2	19750367	4.93132012179886	ST_2023	Max	Rust_leaf_fall	apricot
S2_22611012	2	22611012	4.90512958307305	ST_2023	Max	Rust_leaf_fall	apricot
S2_26428501	2	26428501	4.86191385539658	ST_2023	Max	Rust_leaf_fall	apricot
S2_22563929	2	22563929	4.83618942545134	ST_2023	Max	Rust_leaf_fall	apricot
S2_11995000	2	11995000	4.79599393728306	ST_2023	Max	Rust_leaf_fall	apricot
S2_19228963	2	19228963	4.71207682268768	ST_2023	Max	Rust_leaf_fall	apricot
S2_22722861	2	22722861	4.69459963415836	ST_2023	Max	Rust_leaf_fall	apricot
S2_23567864	2	23567864	4.66320557903089	ST_2023	Max	Rust_leaf_fall	apricot
S2_21122034	2	21122034	4.65964842313754	ST_2023	Max	Rust_leaf_fall	apricot
S2_13247646	2	13247646	4.65485314804896	ST_2023	Max	Rust_leaf_fall	apricot
S2_23569372	2	23569372	4.61573501268069	ST_2023	Max	Rust_leaf_fall	apricot
S2_19283001	2	19283001	4.61146756820899	ST_2023	Max	Rust_leaf_fall	apricot
S3_16355041	3	16355041	4.7717946435288	ST_2023	Max	Rust_leaf_fall	apricot
S4_11135253	4	11135253	10.1920324373214	ST_2023	Max	Rust_leaf_fall	apricot
S4_11136099	4	11136099	10.0004848717246	ST_2023	Max	Rust_leaf_fall	apricot
S4_11176226	4	11176226	9.91462586342486	ST_2023	Max	Rust_leaf_fall	apricot
S4_10850223	4	10850223	9.86831001786127	ST_2023	Max	Rust_leaf_fall	apricot
S4_10755252	4	10755252	9.75471912672232	ST_2023	Max	Rust_leaf_fall	apricot
S4_11201563	4	11201563	9.68482584452181	ST_2023	Max	Rust_leaf_fall	apricot
S4_11136702	4	11136702	9.17579284533536	ST_2023	Max	Rust_leaf_fall	apricot
S4_10819833	4	10819833	8.89707874959102	ST_2023	Max	Rust_leaf_fall	apricot
S4_10949830	4	10949830	8.78161281694926	ST_2023	Max	Rust_leaf_fall	apricot
S4_11035466	4	11035466	8.43165081209902	ST_2023	Max	Rust_leaf_fall	apricot
S4_11052556	4	11052556	8.31036282836269	ST_2023	Max	Rust_leaf_fall	apricot
S4_11114596	4	11114596	8.28751518926156	ST_2023	Max	Rust_leaf_fall	apricot
S4_11028250	4	11028250	8.25573781792185	ST_2023	Max	Rust_leaf_fall	apricot
S4_10753811	4	10753811	8.0367721009288	ST_2023	Max	Rust_leaf_fall	apricot
S4_11201257	4	11201257	7.49593868069282	ST_2023	Max	Rust_leaf_fall	apricot
S4_10871074	4	10871074	7.42568114561867	ST_2023	Max	Rust_leaf_fall	apricot
S4_10761086	4	10761086	7.28353725967166	ST_2023	Max	Rust_leaf_fall	apricot
S4_11175356	4	11175356	6.4150847984582	ST_2023	Max	Rust_leaf_fall	apricot
S4_11054927	4	11054927	6.27169151956899	ST_2023	Max	Rust_leaf_fall	apricot
S4_10837939	4	10837939	6.2572916902465	ST_2023	Max	Rust_leaf_fall	apricot
S4_12440794	4	12440794	5.67709660016557	ST_2023	Max	Rust_leaf_fall	apricot
S4_11433489	4	11433489	5.59672680889486	ST_2023	Max	Rust_leaf_fall	apricot
S4_5594942	4	5594942	5.53229646462527	ST_2023	Max	Rust_leaf_fall	apricot
S4_8284769	4	8284769	5.41429140047529	ST_2023	Max	Rust_leaf_fall	apricot
S4_11048316	4	11048316	5.40609370331506	ST_2023	Max	Rust_leaf_fall	apricot
S4_11380685	4	11380685	5.39846069186179	ST_2023	Max	Rust_leaf_fall	apricot
S4_7981687	4	7981687	5.32020136286655	ST_2023	Max	Rust_leaf_fall	apricot
S4_8298318	4	8298318	5.31244473677405	ST_2023	Max	Rust_leaf_fall	apricot
S4_10949525	4	10949525	5.25866294056838	ST_2023	Max	Rust_leaf_fall	apricot
S4_12437397	4	12437397	5.12586987896846	ST_2023	Max	Rust_leaf_fall	apricot
S4_11276861	4	11276861	4.92798348485431	ST_2023	Max	Rust_leaf_fall	apricot
S4_20834927	4	20834927	4.87067930110449	ST_2023	Max	Rust_leaf_fall	apricot
S4_11216640	4	11216640	4.86759446612906	ST_2023	Max	Rust_leaf_fall	apricot
S4_11202640	4	11202640	4.85772457876569	ST_2023	Max	Rust_leaf_fall	apricot
S4_10750990	4	10750990	4.74673912314254	ST_2023	Max	Rust_leaf_fall	apricot
S4_10691233	4	10691233	4.71222512057075	ST_2023	Max	Rust_leaf_fall	apricot
S4_9871317	4	9871317	4.69391132401384	ST_2023	Max	Rust_leaf_fall	apricot
S4_8281140	4	8281140	4.67603679461268	ST_2023	Max	Rust_leaf_fall	apricot
S4_10673165	4	10673165	4.65665028485766	ST_2023	Max	Rust_leaf_fall	apricot
S4_11200597	4	11200597	4.62811576280932	ST_2023	Max	Rust_leaf_fall	apricot
S4_11234217	4	11234217	4.61972744718907	ST_2023	Max	Rust_leaf_fall	apricot
S5_4410783	5	4410783	4.87673436651525	ST_2023	Max	Rust_leaf_fall	apricot
S6_995503	6	995503	7.01441921844926	ST_2023	Max	Rust_leaf_fall	apricot
S6_974955	6	974955	5.2366069230848	ST_2023	Max	Rust_leaf_fall	apricot
S6_990856	6	990856	5.19640523868305	ST_2023	Max	Rust_leaf_fall	apricot
S6_976016	6	976016	4.91121145057307	ST_2023	Max	Rust_leaf_fall	apricot
S6_975606	6	975606	4.60872865570085	ST_2023	Max	Rust_leaf_fall	apricot
S1_15590515	1	15590515	5.16806730068229	ST_2023	AUDPC	Rust_leaf_fall	apricot
S1_20249342	1	20249342	4.63768101455861	ST_2023	AUDPC	Rust_leaf_fall	apricot
S2_13251484	2	13251484	5.66014345093971	ST_2023	AUDPC	Rust_leaf_fall	apricot
S2_21546410	2	21546410	5.09200252817992	ST_2023	AUDPC	Rust_leaf_fall	apricot
S2_17585533	2	17585533	4.98350782120303	ST_2023	AUDPC	Rust_leaf_fall	apricot
S4_11135253	4	11135253	13.7533621832559	ST_2023	AUDPC	Rust_leaf_fall	apricot
S4_10755252	4	10755252	12.3317809476685	ST_2023	AUDPC	Rust_leaf_fall	apricot
S4_11176226	4	11176226	11.5254326703409	ST_2023	AUDPC	Rust_leaf_fall	apricot
S4_11201563	4	11201563	11.0332044793328	ST_2023	AUDPC	Rust_leaf_fall	apricot
S4_10850223	4	10850223	10.948412505718	ST_2023	AUDPC	Rust_leaf_fall	apricot
S4_11136099	4	11136099	10.8125896939109	ST_2023	AUDPC	Rust_leaf_fall	apricot
S4_10819833	4	10819833	10.5096152321882	ST_2023	AUDPC	Rust_leaf_fall	apricot
S4_11136702	4	11136702	10.5043522949675	ST_2023	AUDPC	Rust_leaf_fall	apricot
S4_10871074	4	10871074	10.0344911208772	ST_2023	AUDPC	Rust_leaf_fall	apricot
S4_11035466	4	11035466	9.79328269666983	ST_2023	AUDPC	Rust_leaf_fall	apricot
S4_11028250	4	11028250	9.69509027336868	ST_2023	AUDPC	Rust_leaf_fall	apricot
S4_11114596	4	11114596	9.52568077970823	ST_2023	AUDPC	Rust_leaf_fall	apricot
S4_11052556	4	11052556	9.06227158813581	ST_2023	AUDPC	Rust_leaf_fall	apricot
S4_10837939	4	10837939	8.78082352897877	ST_2023	AUDPC	Rust_leaf_fall	apricot
S4_10949830	4	10949830	8.75028008291596	ST_2023	AUDPC	Rust_leaf_fall	apricot
S4_10753811	4	10753811	8.46132657715165	ST_2023	AUDPC	Rust_leaf_fall	apricot
S4_10761086	4	10761086	8.23673491122001	ST_2023	AUDPC	Rust_leaf_fall	apricot
S4_10949525	4	10949525	6.80675467842151	ST_2023	AUDPC	Rust_leaf_fall	apricot
S4_10750990	4	10750990	6.71544130739004	ST_2023	AUDPC	Rust_leaf_fall	apricot
S4_11201257	4	11201257	6.54948480654257	ST_2023	AUDPC	Rust_leaf_fall	apricot
S4_11048316	4	11048316	6.365338017642	ST_2023	AUDPC	Rust_leaf_fall	apricot
S4_11054927	4	11054927	6.3243172500773	ST_2023	AUDPC	Rust_leaf_fall	apricot
S4_12440794	4	12440794	6.31879814667399	ST_2023	AUDPC	Rust_leaf_fall	apricot
S4_11175356	4	11175356	6.24960459300442	ST_2023	AUDPC	Rust_leaf_fall	apricot
S4_5594942	4	5594942	6.06336573707304	ST_2023	AUDPC	Rust_leaf_fall	apricot
S4_10398481	4	10398481	5.53059777264312	ST_2023	AUDPC	Rust_leaf_fall	apricot
S4_11135634	4	11135634	5.35924133237371	ST_2023	AUDPC	Rust_leaf_fall	apricot
S4_10673165	4	10673165	5.25988603731705	ST_2023	AUDPC	Rust_leaf_fall	apricot
S4_10691233	4	10691233	5.23233294418526	ST_2023	AUDPC	Rust_leaf_fall	apricot
S4_7981687	4	7981687	5.08273190078479	ST_2023	AUDPC	Rust_leaf_fall	apricot
S4_11433489	4	11433489	5.00336851757428	ST_2023	AUDPC	Rust_leaf_fall	apricot
S4_8298484	4	8298484	4.91547843180341	ST_2023	AUDPC	Rust_leaf_fall	apricot
S4_10387848	4	10387848	4.9038947400669	ST_2023	AUDPC	Rust_leaf_fall	apricot
S4_15596941	4	15596941	4.7528730590108	ST_2023	AUDPC	Rust_leaf_fall	apricot
S4_8284769	4	8284769	4.71981707606374	ST_2023	AUDPC	Rust_leaf_fall	apricot
S4_12366140	4	12366140	4.71628381433749	ST_2023	AUDPC	Rust_leaf_fall	apricot
S4_10672164	4	10672164	4.70794221486585	ST_2023	AUDPC	Rust_leaf_fall	apricot
S4_12437397	4	12437397	4.63666959440445	ST_2023	AUDPC	Rust_leaf_fall	apricot
S4_11380685	4	11380685	4.61364404373108	ST_2023	AUDPC	Rust_leaf_fall	apricot
S4_11276861	4	11276861	4.60531534138244	ST_2023	AUDPC	Rust_leaf_fall	apricot
S6_995494	6	995494	7.16587734514147	ST_2023	AUDPC	Rust_leaf_fall	apricot
S6_975560	6	975560	5.15867833393592	ST_2023	AUDPC	Rust_leaf_fall	apricot
S6_5670381	6	5670381	4.71999655190495	ST_2023	AUDPC	Rust_leaf_fall	apricot
S6_990856	6	990856	4.65166671491798	ST_2023	AUDPC	Rust_leaf_fall	apricot
S2_19233762	2	19233762	5.23204791662821	MTMM_common	Max	Rust_leaf_fall	apricot
S2_19749245	2	19749245	5.20049457161561	MTMM_common	Max	Rust_leaf_fall	apricot
S2_15195777	2	15195777	4.79720347303086	MTMM_common	Max	Rust_leaf_fall	apricot
S2_13251484	2	13251484	4.56772305907552	MTMM_common	Max	Rust_leaf_fall	apricot
S3_830262	3	830262	5.03106335404729	MTMM_common	Max	Rust_leaf_fall	apricot
S3_829339	3	829339	4.59420950399809	MTMM_common	Max	Rust_leaf_fall	apricot
S4_11135253	4	11135253	7.89896958309737	MTMM_common	Max	Rust_leaf_fall	apricot
S4_11201563	4	11201563	7.63665698229284	MTMM_common	Max	Rust_leaf_fall	apricot
S4_10755252	4	10755252	7.22981893580334	MTMM_common	Max	Rust_leaf_fall	apricot
S4_11176226	4	11176226	6.57559084640918	MTMM_common	Max	Rust_leaf_fall	apricot
S4_10850223	4	10850223	6.52005382387583	MTMM_common	Max	Rust_leaf_fall	apricot
S4_10837939	4	10837939	6.29008024025541	MTMM_common	Max	Rust_leaf_fall	apricot
S4_11136099	4	11136099	6.21582206251145	MTMM_common	Max	Rust_leaf_fall	apricot
S4_11035466	4	11035466	6.00635470544624	MTMM_common	Max	Rust_leaf_fall	apricot
S4_10819833	4	10819833	6.00359344157332	MTMM_common	Max	Rust_leaf_fall	apricot
S4_11028250	4	11028250	5.8934383006944	MTMM_common	Max	Rust_leaf_fall	apricot
S4_11136702	4	11136702	5.86457385272149	MTMM_common	Max	Rust_leaf_fall	apricot
S4_10949697	4	10949697	5.6371224718197	MTMM_common	Max	Rust_leaf_fall	apricot
S4_11114596	4	11114596	5.55094597519037	MTMM_common	Max	Rust_leaf_fall	apricot
S4_10871074	4	10871074	5.18758416703069	MTMM_common	Max	Rust_leaf_fall	apricot
S4_10691233	4	10691233	4.98865189771343	MTMM_common	Max	Rust_leaf_fall	apricot
S4_11048316	4	11048316	4.81088077751162	MTMM_common	Max	Rust_leaf_fall	apricot
S6_995494	6	995494	7.1734229977941	MTMM_common	Max	Rust_leaf_fall	apricot
S6_975502	6	975502	6.08974342520383	MTMM_common	Max	Rust_leaf_fall	apricot
S6_990856	6	990856	5.57816057758603	MTMM_common	Max	Rust_leaf_fall	apricot
S6_976016	6	976016	5.27543824348325	MTMM_common	Max	Rust_leaf_fall	apricot
S6_974955	6	974955	4.70725145256479	MTMM_common	Max	Rust_leaf_fall	apricot
S6_14432541	6	14432541	4.56770854292586	MTMM_common	Max	Rust_leaf_fall	apricot
S7_8870761	7	8870761	4.69883491723195	MTMM_common	Max	Rust_leaf_fall	apricot
S2_13251484	2	13251484	5.31909448654141	MTMM_common	AUDPC	Rust_leaf_fall	apricot
S3_6884268	3	6884268	4.77869736941005	MTMM_common	AUDPC	Rust_leaf_fall	apricot
S4_11135253	4	11135253	5.86474585378704	MTMM_common	AUDPC	Rust_leaf_fall	apricot
S4_10755252	4	10755252	5.46229204242939	MTMM_common	AUDPC	Rust_leaf_fall	apricot
S4_11176226	4	11176226	5.38169877474433	MTMM_common	AUDPC	Rust_leaf_fall	apricot
S4_11201563	4	11201563	5.36784946340934	MTMM_common	AUDPC	Rust_leaf_fall	apricot
S4_11035466	4	11035466	5.20827186611225	MTMM_common	AUDPC	Rust_leaf_fall	apricot
S4_11136702	4	11136702	5.20126003916491	MTMM_common	AUDPC	Rust_leaf_fall	apricot
S4_11136099	4	11136099	4.99668052083936	MTMM_common	AUDPC	Rust_leaf_fall	apricot
S4_10819833	4	10819833	4.86261418097607	MTMM_common	AUDPC	Rust_leaf_fall	apricot
S4_20884569	4	20884569	4.75527221389538	MTMM_common	AUDPC	Rust_leaf_fall	apricot
S4_11114596	4	11114596	4.71645562365424	MTMM_common	AUDPC	Rust_leaf_fall	apricot
S4_10850223	4	10850223	4.7037938215207	MTMM_common	AUDPC	Rust_leaf_fall	apricot
S4_11028250	4	11028250	4.63162259601503	MTMM_common	AUDPC	Rust_leaf_fall	apricot
S6_995494	6	995494	6.77991207635218	MTMM_common	AUDPC	Rust_leaf_fall	apricot
S6_975560	6	975560	4.94507913937477	MTMM_common	AUDPC	Rust_leaf_fall	apricot
S1_13352927	1	13352927	5.98273278959962	MTMM_full	Max	Rust_leaf_fall	apricot
S2_21290056	2	21290056	4.63185947952304	MTMM_full	Max	Rust_leaf_fall	apricot
S2_19749245	2	19749245	4.5560586184111	MTMM_full	Max	Rust_leaf_fall	apricot
S4_10755252	4	10755252	7.79277207991216	MTMM_full	Max	Rust_leaf_fall	apricot
S4_11135253	4	11135253	7.51211122515327	MTMM_full	Max	Rust_leaf_fall	apricot
S4_11201563	4	11201563	7.36461150442194	MTMM_full	Max	Rust_leaf_fall	apricot
S4_11136099	4	11136099	6.94202748338619	MTMM_full	Max	Rust_leaf_fall	apricot
S4_10850223	4	10850223	6.66880667892364	MTMM_full	Max	Rust_leaf_fall	apricot
S4_10949830	4	10949830	6.53588093732295	MTMM_full	Max	Rust_leaf_fall	apricot
S4_11176226	4	11176226	6.38066454741173	MTMM_full	Max	Rust_leaf_fall	apricot
S4_10837939	4	10837939	6.20387801779499	MTMM_full	Max	Rust_leaf_fall	apricot
S4_10819833	4	10819833	5.92975050853304	MTMM_full	Max	Rust_leaf_fall	apricot
S4_11136702	4	11136702	5.87047815240203	MTMM_full	Max	Rust_leaf_fall	apricot
S4_11028250	4	11028250	5.76401937901164	MTMM_full	Max	Rust_leaf_fall	apricot
S4_11114596	4	11114596	5.6028518544401	MTMM_full	Max	Rust_leaf_fall	apricot
S4_11035466	4	11035466	5.23753222374339	MTMM_full	Max	Rust_leaf_fall	apricot
S4_11201257	4	11201257	5.0888377537508	MTMM_full	Max	Rust_leaf_fall	apricot
S4_11166183	4	11166183	4.83289674184003	MTMM_full	Max	Rust_leaf_fall	apricot
S4_11052556	4	11052556	4.77254728939725	MTMM_full	Max	Rust_leaf_fall	apricot
S4_10753811	4	10753811	4.74640148462721	MTMM_full	Max	Rust_leaf_fall	apricot
S4_10398481	4	10398481	4.61562778904708	MTMM_full	Max	Rust_leaf_fall	apricot
S4_11216640	4	11216640	4.58976788526016	MTMM_full	Max	Rust_leaf_fall	apricot
S4_10761086	4	10761086	4.55860548929821	MTMM_full	Max	Rust_leaf_fall	apricot
S4_12440794	4	12440794	4.55182648424343	MTMM_full	Max	Rust_leaf_fall	apricot
S6_995494	6	995494	4.96031019085838	MTMM_full	Max	Rust_leaf_fall	apricot
S8_5209153	8	5209153	5.81490367392201	MTMM_full	Max	Rust_leaf_fall	apricot
S1_6975350	1	6975350	4.96232289755802	MTMM_full	AUDPC	Rust_leaf_fall	apricot
S1_19861690	1	19861690	4.59774689548962	MTMM_full	AUDPC	Rust_leaf_fall	apricot
S2_13251484	2	13251484	4.6396947789487	MTMM_full	AUDPC	Rust_leaf_fall	apricot
S3_10659479	3	10659479	4.87712025095788	MTMM_full	AUDPC	Rust_leaf_fall	apricot
S4_10755252	4	10755252	8.07876263959534	MTMM_full	AUDPC	Rust_leaf_fall	apricot
S4_11136099	4	11136099	7.71706605895419	MTMM_full	AUDPC	Rust_leaf_fall	apricot
S4_11135309	4	11135309	7.64337846069884	MTMM_full	AUDPC	Rust_leaf_fall	apricot
S4_11176226	4	11176226	7.11920271341841	MTMM_full	AUDPC	Rust_leaf_fall	apricot
S4_10850223	4	10850223	7.06929476744681	MTMM_full	AUDPC	Rust_leaf_fall	apricot
S4_11201563	4	11201563	6.96088487405935	MTMM_full	AUDPC	Rust_leaf_fall	apricot
S4_10949697	4	10949697	6.6542507956418	MTMM_full	AUDPC	Rust_leaf_fall	apricot
S4_10761086	4	10761086	6.64585884036974	MTMM_full	AUDPC	Rust_leaf_fall	apricot
S4_11028250	4	11028250	6.53329354434232	MTMM_full	AUDPC	Rust_leaf_fall	apricot
S4_10819833	4	10819833	6.50181309024073	MTMM_full	AUDPC	Rust_leaf_fall	apricot
S4_11136702	4	11136702	6.41138829690022	MTMM_full	AUDPC	Rust_leaf_fall	apricot
S4_10753811	4	10753811	6.16944510049579	MTMM_full	AUDPC	Rust_leaf_fall	apricot
S4_11035466	4	11035466	6.16404911981341	MTMM_full	AUDPC	Rust_leaf_fall	apricot
S4_11052556	4	11052556	5.94827171599973	MTMM_full	AUDPC	Rust_leaf_fall	apricot
S4_11175356	4	11175356	5.94631177634439	MTMM_full	AUDPC	Rust_leaf_fall	apricot
S4_11114596	4	11114596	5.91928146779403	MTMM_full	AUDPC	Rust_leaf_fall	apricot
S4_8298304	4	8298304	5.18737488020321	MTMM_full	AUDPC	Rust_leaf_fall	apricot
S4_10837939	4	10837939	5.00178823910315	MTMM_full	AUDPC	Rust_leaf_fall	apricot
S4_10871074	4	10871074	4.99645577102347	MTMM_full	AUDPC	Rust_leaf_fall	apricot
S4_10398481	4	10398481	4.85494522110959	MTMM_full	AUDPC	Rust_leaf_fall	apricot
S4_11154569	4	11154569	4.74083909140165	MTMM_full	AUDPC	Rust_leaf_fall	apricot
S4_10710541	4	10710541	4.73033122544294	MTMM_full	AUDPC	Rust_leaf_fall	apricot
S4_10671281	4	10671281	4.64378547709182	MTMM_full	AUDPC	Rust_leaf_fall	apricot
S4_11054927	4	11054927	4.61972392119123	MTMM_full	AUDPC	Rust_leaf_fall	apricot
S6_995494	6	995494	6.04298064668406	MTMM_full	AUDPC	Rust_leaf_fall	apricot
S1_13352927	1	13352927	6.16091744865775	MTMM_gei	Max	Rust_leaf_fall	apricot
S1_2213305	1	2213305	4.77744842789874	MTMM_gei	Max	Rust_leaf_fall	apricot
S1_6975350	1	6975350	5.53319496899104	MTMM_gei	AUDPC	Rust_leaf_fall	apricot
S1_7123483	1	7123483	5.05676587956325	MTMM_gei	AUDPC	Rust_leaf_fall	apricot
S1_6975599	1	6975599	4.960177076834	MTMM_gei	AUDPC	Rust_leaf_fall	apricot
S1_19861690	1	19861690	4.90356561979779	MTMM_gei	AUDPC	Rust_leaf_fall	apricot
S1_6314116	1	6314116	4.88727842711744	MTMM_gei	AUDPC	Rust_leaf_fall	apricot
S1_6975851	1	6975851	4.66717886423074	MTMM_gei	AUDPC	Rust_leaf_fall	apricot
S4_8298304	4	8298304	5.87535662895406	MTMM_gei	AUDPC	Rust_leaf_fall	apricot
S4_11175356	4	11175356	5.59618713295567	MTMM_gei	AUDPC	Rust_leaf_fall	apricot
S4_11154569	4	11154569	5.42790161149204	MTMM_gei	AUDPC	Rust_leaf_fall	apricot
S4_10819879	4	10819879	5.32110184294944	MTMM_gei	AUDPC	Rust_leaf_fall	apricot
S4_11052473	4	11052473	5.11161016430081	MTMM_gei	AUDPC	Rust_leaf_fall	apricot
S4_10671281	4	10671281	5.05299517656439	MTMM_gei	AUDPC	Rust_leaf_fall	apricot
S4_10710541	4	10710541	4.71663374967213	MTMM_gei	AUDPC	Rust_leaf_fall	apricot
S4_10949697	4	10949697	4.67311728101667	MTMM_gei	AUDPC	Rust_leaf_fall	apricot
S4_8283273	4	8283273	4.61289642340147	MTMM_gei	AUDPC	Rust_leaf_fall	apricot
S7_13475471	7	13475471	4.98600225011252	MTMM_gei	AUDPC	Rust_leaf_fall	apricot
S8_19491370	8	19491370	5.17455721099507	MTMM_gei	AUDPC	Rust_leaf_fall	apricot
S8_19508147	8	19508147	4.82801324051843	MTMM_gei	AUDPC	Rust_leaf_fall	apricot
